# Supplementary material for: NDM-1 plasmid clustering reflects clonal transmission of Klebsiella pneumoniae ST147 in four hospitals in Berlin, Germany
Source: Antimicrob Resist Infect Control. 2025 Oct 2;14:114. doi: 10.1186/s13756-025-01639-x (PMC12492617; doi:10.1186/s13756-025-01639-x)
Supplement: Supplementary file 2 — Supplementary Material 2 [file 13756_2025_1639_MOESM2_ESM.xlsx]

## Sheet: klebsiella_pneumo_complex_outpu
strain	Cluster_outbreak	ST	CT	Carbapenemases	Sequencing_data	Hospital	Sampling_site	Collection_date	NDM-1_plasmid_size(kb)	NDM-1_plasmid_secondaryClusterID	NDM-1-RepTyp	NDM-1Plasmid_AMRFinderPlus Priority Targets	TaDReP_refplasmid_alignment	enterobacterales__species__species	enterobacterales__species__species_match	general__contig_stats__contig_count	general__contig_stats__N50	general__contig_stats__largest_contig	general__contig_stats__total_size	general__contig_stats__ambiguous_bases	general__contig_stats__QC_warnings	klebsiella_pneumo_complex__mlst__ST	klebsiella_pneumo_complex__mlst__gapA	klebsiella_pneumo_complex__mlst__infB	klebsiella_pneumo_complex__mlst__mdh	klebsiella_pneumo_complex__mlst__pgi	klebsiella_pneumo_complex__mlst__phoE	klebsiella_pneumo_complex__mlst__rpoB	klebsiella_pneumo_complex__mlst__tonB	klebsiella__ybst__YbST	klebsiella__ybst__Yersiniabactin	klebsiella__ybst__ybtS	klebsiella__ybst__ybtX	klebsiella__ybst__ybtQ	klebsiella__ybst__ybtP	klebsiella__ybst__ybtA	klebsiella__ybst__irp2	klebsiella__ybst__irp1	klebsiella__ybst__ybtU	klebsiella__ybst__ybtT	klebsiella__ybst__ybtE	klebsiella__ybst__fyuA	klebsiella__ybst__spurious_ybt_hits	klebsiella__cbst__CbST	klebsiella__cbst__Colibactin	klebsiella__cbst__clbA	klebsiella__cbst__clbB	klebsiella__cbst__clbC	klebsiella__cbst__clbD
A003561KLPN	O1	147	5424	NDM-1	SR	A	Blood culture	12.10.2022	48.4	AH565	IncFIB	Carbapenem: blaNDM-1; Cephalosporin: blaCTX-M-15 (ESBL)	p1	Klebsiella pneumoniae	strong	108	197210	709109	5659997	yes (43)	ambiguous_bases	ST147	3	4	6	1	7	4	38	173-2LV	ybt 9; ICEKp3	5	11	6	5	1	293	318	9	5	5	11	-	0	-	-	-	-	-
A003562KLPN	O1	147	5424	NDM-1	SR	A	Blood culture	11.10.2022	16.8	AL454	-	Carbapenem: blaNDM-1; Cephalosporin: blaCTX-M-15 (ESBL)	no alignment	Klebsiella pneumoniae	strong	101	189841	513132	5631592	yes (35)	ambiguous_bases	ST147	3	4	6	1	7	4	38	173-2LV	ybt 9; ICEKp3	5	11	6	5	1	293	318	9	5	5	11	-	0	-	-	-	-	-
A003570KLPPN	O1	147	5424	NDM-1	SR	A	Other	17.10.2022	48.4	AH565	IncFIB	Carbapenem: blaNDM-1; Cephalosporin: blaCTX-M-15 (ESBL)	p1	Klebsiella pneumoniae	strong	107	189842	324005	5663065	yes (15)	ambiguous_bases	ST147	3	4	6	1	7	4	38	173-2LV	ybt 9; ICEKp3	5	11	6	5	1	293	318	9	5	5	11	-	0	-	-	-	-	-
A003767-KLPPN	O1	147	5424	NDM-1	SR	A	Environmental swab	20.06.2023	47.5	AH565	IncFIB	Carbapenem: blaNDM-1	p1	Klebsiella pneumoniae	strong	131	135739	431155	5654156	yes (46)	ambiguous_bases	ST147	3	4	6	1	7	4	38	173-2LV	ybt 9; ICEKp3	5	11	6	5	1	293	318	9	5	5	11	-	0	-	-	-	-	-
A003768-KLPPN	O1	147	5424	NDM-1	SR	A	Environmental swab	20.06.2023	47.9	AH565	IncFIB	Carbapenem: blaNDM-1; Cephalosporin: blaCTX-M-15 (ESBL)	no alignment	Klebsiella pneumoniae	strong	146	118779	318493	5650469	yes (57)	ambiguous_bases	ST147	3	4	6	1	7	4	38	173-2LV	ybt 9; ICEKp3	5	11	6	5	1	293	318	9	5	5	11	-	0	-	-	-	-	-
A003775-KLPPN	O1	147	5424	NDM-1	SR	A	Other	06.07.2023	120.4	AL185	IncFIB	Carbapenem: blaNDM-1	no alignment	Klebsiella pneumoniae	strong	185	99241	298706	5600094	yes (65)	ambiguous_bases	ST147	3	4	6	1	7	4	38	173-2LV	ybt 9; ICEKp3	5	11	6	5	1	293	318	9	5	5	11	-	0	-	-	-	-	-
A003776-KLPPN	O1	147	5424	NDM-1	SR	A	Other	06.07.2023	46.2	AH565	IncFIB	Carbapenem: blaNDM-1; Cephalosporin: blaCTX-M-15 (ESBL)	no alignment	Klebsiella pneumoniae	strong	104	198535	915677	5663496	yes (39)	ambiguous_bases	ST147	3	4	6	1	7	4	38	173-2LV	ybt 9; ICEKp3	5	11	6	5	1	293	318	9	5	5	11	-	0	-	-	-	-	-
I301	O3	395	8064	NDM-1, OXA-48	SR	D	Not reported	12.09.2023	357.1	AI436	IncFIB, IncHI1B, IncR, rep_cluster_1254	Carbapenem: blaNDM-1; Cephalosporin: blaCTX-M-15 (ESBL)	p3	Klebsiella pneumoniae	strong	171	135761	325033	5645219	yes (48)	ambiguous_bases	ST395	3	1	2	4	1	1	4	530-2LV	ybt 16; ICEKp12	87	15	121	126	11	245	325	2	11	4	2	-	0	-	-	-	-	-
I305	O3	?	8064	NDM-1, OXA-48	SR	D	Not reported	15.09.2023	33.1	AB189	IncR	Carbapenem: blaOXA-48 (carbapenemase) / blaNDM-1	no alignment	Klebsiella pneumoniae	strong	165	66058	235829	4819437	yes (28)	total_size,ambiguous_bases	ST395-2LV	3	-	2	4	1	-	4	530-3LV	ybt 16; ICEKp12 (truncated)	87*-86%	15	121	126	11	245	325	2	11	4	2*-88%	-	0	-	-	-	-	-
M006447-KLPPN	O1	147	5424	NDM-1	SR	A	Rectal swab	07.06.2021	48.4	AH565	IncFIB	Carbapenem: blaNDM-1; Cephalosporin: blaCTX-M-15 (ESBL)	p1	Klebsiella pneumoniae	strong	98	203149	517814	5664416	yes (38)	ambiguous_bases	ST147	3	4	6	1	7	4	38	173-2LV	ybt 9; ICEKp3	5	11	6	5	1	293	318	9	5	5	11	-	0	-	-	-	-	-
M007097KLPN	O1	147	5424	NDM-1	SR	A	Blood culture	12.09.2021	48.4	AH565	IncFIB	Carbapenem: blaNDM-1; Cephalosporin: blaCTX-M-15 (ESBL)	p1	Klebsiella pneumoniae	strong	112	163063	409756	5659622	yes (24)	ambiguous_bases	ST147	3	4	6	1	7	4	38	173-2LV	ybt 9; ICEKp3	5	11	6	5	1	293	318	9	5	5	11	-	0	-	-	-	-	-
M007105KLPPN	O1	147	5424	NDM-1	SR	A	Rectal swab	14.09.2021	48.4	AH565	IncFIB	Carbapenem: blaNDM-1; Cephalosporin: blaCTX-M-15 (ESBL)	p1	Klebsiella pneumoniae	strong	101	182923	915674	5661354	yes (51)	ambiguous_bases	ST147	3	4	6	1	7	4	38	173-2LV	ybt 9; ICEKp3	5	11	6	5	1	293	318	9	5	5	11	-	0	-	-	-	-	-
M007188KLPPN	O1	147	5424	NDM-1	SR	A	Rectal swab	26.09.2021	48.4	AH565	IncFIB	Carbapenem: blaNDM-1; Cephalosporin: blaCTX-M-15 (ESBL)	p1	Klebsiella pneumoniae	strong	106	198535	709109	5660083	yes (59)	ambiguous_bases	ST147	3	4	6	1	7	4	38	173-2LV	ybt 9; ICEKp3	5	11	6	5	1	293	318	9	5	5	11	-	0	-	-	-	-	-
M007190KLPPN	O1	147	5424	NDM-1	SR	A	Rectal swab	27.09.2021	47.7	AH565	IncFIB	Carbapenem: blaNDM-1	p1	Klebsiella pneumoniae	strong	98	206401	709109	5661282	yes (35)	ambiguous_bases	ST147	3	4	6	1	7	4	38	173-2LV	ybt 9; ICEKp3	5	11	6	5	1	293	318	9	5	5	11	-	0	-	-	-	-	-
M007191KLPPN	O1	147	5424	NDM-1	SR	A	Rectal swab	27.09.2021	47.7	AH565	IncFIB	Carbapenem: blaNDM-1	p1	Klebsiella pneumoniae	strong	117	198535	709109	5659978	yes (54)	ambiguous_bases	ST147	3	4	6	1	7	4	38	173-2LV	ybt 9; ICEKp3	5	11	6	5	1	293	318	9	5	5	11	-	0	-	-	-	-	-
M007209KLPPN	O1	147	5424	NDM-1	SR	A	Rectal swab	27.09.2021	47.7	AH565	IncFIB	Carbapenem: blaNDM-1	p1	Klebsiella pneumoniae	strong	108	198535	915674	5662054	yes (43)	ambiguous_bases	ST147	3	4	6	1	7	4	38	173-2LV	ybt 9; ICEKp3	5	11	6	5	1	293	318	9	5	5	11	-	0	-	-	-	-	-
M007289KLPN	O1	147	5424	NDM-1	SR	A	Rectal swab	11.10.2021	48.4	AH565	IncFIB	Carbapenem: blaNDM-1; Cephalosporin: blaCTX-M-15 (ESBL)	p1	Klebsiella pneumoniae	strong	107	142774	616890	5661051	yes (33)	ambiguous_bases	ST147	3	4	6	1	7	4	38	173-2LV	ybt 9; ICEKp3	5	11	6	5	1	293	318	9	5	5	11	-	0	-	-	-	-	-
M007616KLPPN	O1	147	5424	NDM-1	SR	A	Rectal swab	22.11.2021	48.4	AH565	IncFIB	Carbapenem: blaNDM-1; Cephalosporin: blaCTX-M-15 (ESBL)	p1	Klebsiella pneumoniae	strong	107	206401	708736	5658383	yes (58)	ambiguous_bases	ST147	3	4	6	1	7	4	38	173-2LV	ybt 9; ICEKp3	5	11	6	5	1	293	318	9	5	5	11	-	0	-	-	-	-	-
M008454KLPN	singleton	395	7718	NDM-1	SR	A	Intraoperative swab	08.04.2022	215.8	AI077	IncFIB, IncFII, rep_cluster_2183	Carbapenem: blaNDM-1	no alignment	Klebsiella pneumoniae	strong	149	121516	300467	5775948	yes (88)	ambiguous_bases	ST395	3	1	2	4	1	1	4	530-2LV	ybt 16; ICEKp12	87	15	121	126	11	245	325	2	11	4	2	-	0	-	-	-	-	-
M008543KLPPN	O1	147	5424	NDM-1	SR	A	Rectal swab	26.04.2022	48.2	AH565	IncFIB	Carbapenem: blaNDM-1; Cephalosporin: blaCTX-M-15 (ESBL)	p1	Klebsiella pneumoniae	strong	117	156930	655017	5691107	yes (77)	ambiguous_bases	ST147	3	4	6	1	7	4	38	173-2LV	ybt 9; ICEKp3	5	11	6	5	1	293	318	9	5	5	11	-	0	-	-	-	-	-
M008590KLPN	O1	147	5424	NDM-1	SR	A	Urine	04.05.2022	48.4	AH565	IncFIB	Carbapenem: blaNDM-1; Cephalosporin: blaCTX-M-15 (ESBL)	p1	Klebsiella pneumoniae	strong	115	167808	383985	5658871	yes (35)	ambiguous_bases	ST147	3	4	6	1	7	4	38	173-2LV	ybt 9; ICEKp3	5	11	6	5	1	293	318	9	5	5	11	-	0	-	-	-	-	-
M008602KLPPN	O1	147	5424	NDM-1	SR	A	Rectal swab	07.05.2022	46.7	AH565	IncFIB	Carbapenem: blaNDM-1; Cephalosporin: blaCTX-M-15 (ESBL)	p1	Klebsiella pneumoniae	weak	281	113501	367910	10341976	yes (330)	total_size,ambiguous_bases	ST147	3	4	6	1	7	4	38	173-2LV	ybt 9; ICEKp3	5	11	6	5	1	293	318	9	5	5	11	-	0	-	-	-	-	-
M008798KLPN	singleton	147	7682	NDM-1, OXA-48	SR	A	Rectal swab	02.06.2022	49.5	AH565	IncFIB	Carbapenem: blaNDM-1; Cephalosporin: blaCTX-M-15 (ESBL)	p1	Klebsiella pneumoniae	strong	150	112687	275545	5878186	yes (78)	ambiguous_bases	ST147	3	4	6	1	7	4	38	173-2LV	ybt 9; ICEKp3	5	11	6	5	1	293	318	9	5	5	11	-	0	-	-	-	-	-
M009053KLPPN	O1	147	5424	NDM-1	SR	A	Rectal swab	04.07.2022	16.8	AL454	-	Carbapenem: blaNDM-1; Cephalosporin: blaCTX-M-15 (ESBL)	no alignment	Klebsiella pneumoniae	strong	89	208254	517797	5633469	yes (26)	ambiguous_bases	ST147	3	4	6	1	7	4	38	173-2LV	ybt 9; ICEKp3	5	11	6	5	1	293	318	9	5	5	11	-	0	-	-	-	-	-
M009157_hybrid_rasusa_unicycler	O1	147	2092	NDM-1	LR+SR	B	Rectal swab	16.07.2022	54.1	AH565	IncFIB	Carbapenem: blaNDM-1; Cephalosporin: blaCTX-M-15 (ESBL)	p1	Klebsiella pneumoniae	strong	5	5263869	5263869	5477920	no	-	ST147	3	4	6	1	7	4	38	173-3LV	ybt 9; ICEKp3	5*	11	6	5	1	293	318	9	5	5	11	-	0	-	-	-	-	-
M009191KLPN	O1	147	8109	NDM-1	SR	C	Other	20.07.2022	16.8	AL454	-	Carbapenem: blaNDM-1; Cephalosporin: blaCTX-M-15 (ESBL)	no alignment	Klebsiella pneumoniae	strong	112	167913	708745	5661411	yes (91)	ambiguous_bases	ST147	3	4	6	1	7	4	38	173-2LV	ybt 9; ICEKp3	5	11	6	5	1	293	318	9	5	5	11	-	0	-	-	-	-	-
M009237KLPPN	O1	147	5424	NDM-1	SR	A	Rectal swab	27.07.2022	48.4	AH565	IncFIB	Carbapenem: blaNDM-1; Cephalosporin: blaCTX-M-15 (ESBL)	p1	Klebsiella pneumoniae	strong	129	177279	455323	5656991	yes (14)	ambiguous_bases	ST147	3	4	6	1	7	4	38	173-2LV	ybt 9; ICEKp3	5	11	6	5	1	293	318	9	5	5	11	-	0	-	-	-	-	-
M009242KLPN	O1	147	2092	NDM-1	SR	B	Other	20.07.2022	51.7	AH565	IncFIB	Carbapenem: blaNDM-1; Cephalosporin: blaCTX-M-15 (ESBL)	p1	Klebsiella pneumoniae	strong	92	178297	407131	5404808	yes (45)	ambiguous_bases	ST147	3	4	6	1	7	4	38	173-3LV	ybt 9; ICEKp3	5*	11	6	5	1	293	318	9	5	5	11	-	0	-	-	-	-	-
M009301KLPN	O1	147	5424	NDM-1	SR	A	Urine	04.08.2022	48.4	AH565	IncFIB	Carbapenem: blaNDM-1; Cephalosporin: blaCTX-M-15 (ESBL)	p1	Klebsiella pneumoniae	strong	110	203144	709109	5660052	yes (47)	ambiguous_bases	ST147	3	4	6	1	7	4	38	173-2LV	ybt 9; ICEKp3	5	11	6	5	1	293	318	9	5	5	11	-	0	-	-	-	-	-
M009309KLPPN	O1	147	5424	NDM-1	SR	A	Rectal swab	04.08.2022	46.3	AH565	IncFIB	Carbapenem: blaNDM-1; Cephalosporin: blaCTX-M-15 (ESBL)	p1	Klebsiella pneumoniae	strong	123	151263	517799	5657719	yes (55)	ambiguous_bases	ST147	3	4	6	1	7	4	38	173-2LV	ybt 9; ICEKp3	5	11	6	5	1	293	318	9	5	5	11	-	0	-	-	-	-	-
M010071KLPPN	O1	147	5424	NDM-1	SR	A	Rectal swab	04.11.2022	48.3	AH565	IncFIB	Carbapenem: blaNDM-1; Cephalosporin: blaCTX-M-15 (ESBL)	p1	Klebsiella pneumoniae	strong	232	77705	274140	5651296	yes (57)	ambiguous_bases	ST147	3	4	6	1	7	4	38	173-2LV	ybt 9; ICEKp3	5	11	6	5	1	293	318	9	5	5	11	-	0	-	-	-	-	-
M010155KLPPN	O1	147	5424	NDM-1	SR	A	Rectal swab	14.11.2022	16.8	AL454	-	Carbapenem: blaNDM-1; Cephalosporin: blaCTX-M-15 (ESBL)	no alignment	Klebsiella pneumoniae	strong	173	99929	375540	5657636	yes (79)	ambiguous_bases	ST147	3	4	6	1	7	4	38	173-2LV	ybt 9; ICEKp3	5	11	6	5	1	293	318	9	5	5	11	-	0	-	-	-	-	-
M010163KLPPN	O1	147	8109	NDM-1	SR	A	Rectal swab	14.11.2022	16.8	AL454	-	Carbapenem: blaNDM-1; Cephalosporin: blaCTX-M-15 (ESBL)	no alignment	Klebsiella pneumoniae	strong	104	208272	517799	5664055	yes (70)	ambiguous_bases	ST147	3	4	6	1	7	4	38	173-2LV	ybt 9; ICEKp3	5	11	6	5	1	293	318	9	5	5	11	-	0	-	-	-	-	-
M010197KLPPN	O1	147	8109	NDM-1	SR	A	Rectal swab	21.11.2022	16.8	AL454	-	Carbapenem: blaNDM-1; Cephalosporin: blaCTX-M-15 (ESBL)	no alignment	Klebsiella pneumoniae	strong	134	108499	351129	5662011	yes (63)	ambiguous_bases	ST147	3	4	6	1	7	4	38	173-2LV	ybt 9; ICEKp3	5	11	6	5	1	293	318	9	5	5	11	-	0	-	-	-	-	-
M010259KLPN	O1	147	8109	NDM-1	SR	A	Rectal swab	20.11.2022	16.8	AL454	-	Carbapenem: blaNDM-1; Cephalosporin: blaCTX-M-15 (ESBL)	no alignment	Klebsiella pneumoniae	strong	104	183013	567696	5665521	yes (45)	ambiguous_bases	ST147	3	4	6	1	7	4	38	173-2LV	ybt 9; ICEKp3	5	11	6	5	1	293	318	9	5	5	11	-	0	-	-	-	-	-
M010585KLPPN	O1	147	5424	NDM-1	SR	A	Rectal swab	26.12.2022	47.7	AH565	IncFIB	Carbapenem: blaNDM-1	p1	Klebsiella pneumoniae	strong	126	147532	402433	5657555	yes (58)	ambiguous_bases	ST147	3	4	6	1	7	4	38	173-2LV	ybt 9; ICEKp3	5	11	6	5	1	293	318	9	5	5	11	-	0	-	-	-	-	-
M010976-KLPPN	O1	147	5424	NDM-1	SR	A	Rectal swab	27.02.2023	48.4	AH565	IncFIB	Carbapenem: blaNDM-1; Cephalosporin: blaCTX-M-15 (ESBL)	p1	Klebsiella pneumoniae	strong	118	158739	383973	5660152	yes (50)	ambiguous_bases	ST147	3	4	6	1	7	4	38	173-2LV	ybt 9; ICEKp3	5	11	6	5	1	293	318	9	5	5	11	-	0	-	-	-	-	-
M011414-KLPPN	O1	147	5424	NDM-1	SR	A	Rectal swab	02.05.2023	48.3	AH565	IncFIB	Carbapenem: blaNDM-1; Cephalosporin: blaCTX-M-15 (ESBL)	no alignment	Klebsiella pneumoniae	strong	112	202509	502013	5661661	yes (31)	ambiguous_bases	ST147	3	4	6	1	7	4	38	173-2LV	ybt 9; ICEKp3	5	11	6	5	1	293	318	9	5	5	11	-	0	-	-	-	-	-
M011564-KLPPN	O1	147	5424	NDM-1	SR	A	Rectal swab	22.05.2023	45.4	AH565	IncFIB	Carbapenem: blaNDM-1	p1	Klebsiella pneumoniae	strong	157	88854	383985	5656117	yes (39)	ambiguous_bases	ST147	3	4	6	1	7	4	38	173-2LV	ybt 9; ICEKp3	5	11	6	5	1	293	318	9	5	5	11	-	0	-	-	-	-	-
M012452-KLPN	O3	395	8064	NDM-1, OXA-48	SR	D	Intraoperative swab	25.08.2023	351.8	AI436	IncFIB, IncHI1B, IncR, rep_cluster_1254	Carbapenem: blaNDM-1; Cephalosporin: blaCTX-M-15 (ESBL)	p3	Klebsiella pneumoniae	strong	172	119359	334211	5639511	yes (60)	ambiguous_bases	ST395	3	1	2	4	1	1	4	530-2LV	ybt 16; ICEKp12	87	15	121	126	11	245	325	2	11	4	2	-	0	-	-	-	-	-
M012756-KLPPN	O1	147	5424	NDM-1	SR	A	Rectal swab	09.10.2023	16.8	AL454	-	Carbapenem: blaNDM-1; Cephalosporin: blaCTX-M-15 (ESBL)	no alignment	Klebsiella pneumoniae	strong	94	198535	915674	5632406	yes (15)	ambiguous_bases	ST147	3	4	6	1	7	4	38	173-2LV	ybt 9; ICEKp3	5	11	6	5	1	293	318	9	5	5	11	-	0	-	-	-	-	-
M012837_Hybrid_rasusa_unicycyler	O1	147	5424	NDM-1	LR+SR	A	Rectal swab	17.10.2023	52.3	AH565	IncFIB	Carbapenem: blaNDM-1; Cephalosporin: blaCTX-M-181 (ESBL)	p1	Klebsiella pneumoniae	strong	5	5362598	5362598	5741478	no	-	ST147	3	4	6	1	7	4	38	173-2LV	ybt 9; ICEKp3	5	11	6	5	1	293	318	9	5	5	11	-	0	-	-	-	-	-
M012865-KLPPN	O1	147	5424	NDM-1	SR	A	Rectal swab	25.10.2023	49	AH565	IncFIB	Carbapenem: blaNDM-1	p1	Klebsiella pneumoniae	strong	141	141965	355333	5652807	yes (63)	ambiguous_bases	ST147	3	4	6	1	7	4	38	173-2LV	ybt 9; ICEKp3	5	11	6	5	1	293	318	9	5	5	11	-	0	-	-	-	-	-
M013136-KLPPN	O1	147	5424	NDM-1	SR	A	Rectal swab	22.11.2023	50.5	AH565	IncFIB	Carbapenem: blaNDM-1; Cephalosporin: blaCTX-M-181 (ESBL)	no alignment	Klebsiella pneumoniae	strong	104	160525	306276	5657673	yes (44)	ambiguous_bases	ST147	3	4	6	1	7	4	38	173-2LV	ybt 9; ICEKp3	5	11	6	5	1	293	318	9	5	5	11	-	0	-	-	-	-	-
M013447_filtlong_Flye_polypolish_pypolca_corrected	O2	147	11074	NDM-1, OXA-48	LR+SR	A	Rectal swab	31.12.2023	351.2	AI436	IncFIB, IncHI1B, rep_cluster_1254, IncR	Carbapenem: blaNDM-1; Cephalosporin: blaCTX-M-15 (ESBL)	p2	Klebsiella pneumoniae	strong	4	5390833	5390833	5819470	no	-	ST147	3	4	6	1	7	4	38	0	-	-	-	-	-	-	-	-	-	-	-	-	-	0	-	-	-	-	-
M013452-KLPPN	O2	147	11074	NDM-1, OXA-48	SR	A	Nasal throat swab	01.01.2024	323.2	AI436	IncFIB, IncHI1B, IncR, rep_cluster_1254	Carbapenem: blaNDM-1; Cephalosporin: blaCTX-M-15 (ESBL)	p2	Klebsiella pneumoniae	strong	172	124587	461132	5730876	yes (138)	ambiguous_bases	ST147	3	4	6	1	7	4	38	0	-	-	-	-	-	-	-	-	-	-	-	-	-	0	-	-	-	-	-
M013502-KLPPN	O2	147	11074	NDM-1, OXA-48	SR	C	Nasal throat swab	31.12.2023	316.4	AI436	IncFIB, IncHI1B, IncR, rep_cluster_1254	Carbapenem: blaNDM-1; Cephalosporin: blaCTX-M-15 (ESBL)	p2	Klebsiella pneumoniae	strong	161	164578	915550	5733723	yes (104)	ambiguous_bases	ST147	3	4	6	1	7	4	38	0	-	-	-	-	-	-	-	-	-	-	-	-	-	0	-	-	-	-	-
M013506_filtlong_Flye_polypolish_pypolca_corrected	O3	395	8064	NDM-1, OXA-48	LR+SR	D	Wound swab	05.01.2024	355.6	AI436	IncFIB, IncHI1B, rep_cluster_1254	Carbapenem: blaNDM-1	p3	Klebsiella pneumoniae	strong	3	5333663	5333663	5765494	no	-	ST395	3	1	2	4	1	1	4	530-2LV	ybt 16; ICEKp12	87	15	121	126	11	245	325	2	11	4	2	-	0	-	-	-	-	-
M013511-KLPPN	O2	147	11074	NDM-1, OXA-48	SR	A	Respiratory tract secretions	07.01.2024	321.3	AI436	IncFIB, IncHI1B, IncR, rep_cluster_1254	Carbapenem: blaNDM-1; Cephalosporin: blaCTX-M-15 (ESBL)	p2	Klebsiella pneumoniae	strong	181	129894	304668	5725285	yes (168)	ambiguous_bases	ST147	3	4	6	1	7	4	38	0	-	-	-	-	-	-	-	-	-	-	-	-	-	0	-	-	-	-	-
M013535-KLPN	O2	147	11074	NDM-1, OXA-48	SR	A	Other	04.01.2024	322.3	AI436	IncFIB, IncHI1B, IncR, rep_cluster_1254	Carbapenem: blaNDM-1; Cephalosporin: blaCTX-M-15 (ESBL)	p2	Klebsiella pneumoniae	strong	202	111011	302000	5724833	yes (169)	ambiguous_bases	ST147	3	4	6	1	7	4	38	0	-	-	-	-	-	-	-	-	-	-	-	-	-	0	-	-	-	-	-
M013573-KLPPN	O2	147	11074	NDM-1, OXA-48	SR	A	Nasal throat swab	11.01.2024	322.3	AI436	IncFIB, IncHI1B, IncR, rep_cluster_1254	Carbapenem: blaNDM-1; Cephalosporin: blaCTX-M-15 (ESBL)	p2	Klebsiella pneumoniae	strong	198	107117	256489	5727482	yes (155)	ambiguous_bases	ST147	3	4	6	1	7	4	38	0	-	-	-	-	-	-	-	-	-	-	-	-	-	0	-	-	-	-	-
M013679-KLPN	O2	147	11074	NDM-1, OXA-48	SR	A	Respiratory tract secretions	23.01.2024	322.6	AI436	IncFIB, IncHI1B, IncR, rep_cluster_1254	Carbapenem: blaNDM-1; Cephalosporin: blaCTX-M-15 (ESBL)	p2	Klebsiella pneumoniae	strong	176	154597	397833	5729379	yes (174)	ambiguous_bases	ST147	3	4	6	1	7	4	38	0	-	-	-	-	-	-	-	-	-	-	-	-	-	0	-	-	-	-	-
M013842-KLPPN	O1	147	5424	NDM-1	SR	A	Rectal swab	12.02.2024	46	AH565	IncFIB	Carbapenem: blaNDM-1; Cephalosporin: blaCTX-M-15 (ESBL)	no alignment	Klebsiella pneumoniae	strong	380	38331	121625	5646411	yes (138)	ambiguous_bases	ST147	3	4	6	1	7	4	38	173-2LV	ybt 9; ICEKp3 (truncated)	5	11	6	5	1	293*-79%	318	9	5	5	11	-	0	-	-	-	-	-
M014257-KLPN	O2	147	11074	NDM-1, OXA-48	SR	A	Respiratory tract secretions	31.03.2024	307.7	AI436	IncFIB, IncHI1B, IncR, rep_cluster_1254	Carbapenem: blaNDM-1; Cephalosporin: blaCTX-M-15 (ESBL)	no alignment	Klebsiella pneumoniae	strong	347	60449	221089	5680790	yes (195)	ambiguous_bases	ST147	3	4	6	1	7	4	38	0	-	-	-	-	-	-	-	-	-	-	-	-	-	0	-	-	-	-	-
M014796-KLPN	O1	147	8109	NDM-1	SR	C	Rectal swab	04.06.2024	16.8	AL454	-	Carbapenem: blaNDM-1; Cephalosporin: blaCTX-M-15 (ESBL)	no alignment	Klebsiella pneumoniae	strong	121	128642	582635	5629997	yes (56)	ambiguous_bases	ST147	3	4	6	1	7	4	38	173-2LV	ybt 9; ICEKp3	5	11	6	5	1	293	318	9	5	5	11	-	0	-	-	-	-	-
M014809-KLPN	singleton	392	7230	NDM-1, OXA-48	SR	B	Urine	02.06.2024	212.9	AI436	IncFIB, IncHI1B	Carbapenem: blaNDM-1	no alignment	Klebsiella pneumoniae	strong	146	195329	326815	5547640	yes (104)	ambiguous_bases	ST392	3	4	6	1	7	4	40	277-1LV	ybt 16; ICEKp12	6	15	5	4	11	33	23*	2	11	4	2	-	0	-	-	-	-	-
MB11-1	O2	147	11074	NDM-1, OXA-48	SR	A	Nasal throat swab	05.04.2024	11.8	AE581	-	Carbapenem: blaNDM-1	p2	Klebsiella pneumoniae	strong	146	213900	915550	5738628	yes (99)	ambiguous_bases	ST147	3	4	6	1	7	4	38	0	-	-	-	-	-	-	-	-	-	-	-	-	-	0	-	-	-	-	-
[truncated: 76 more columns]

## Sheet: Legende
Color legend
	Metadaten
	NDM-1 plasmid characterization
	Alignemnt with reference NDM-1 plasmid based on TaDReP
	Kleborate output
SR	short-read
LR	long-read
