# Supplementary material for: NDM-1 plasmid clustering reflects clonal transmission of Klebsiella pneumoniae ST147 in four hospitals in Berlin, Germany
Source: Antimicrob Resist Infect Control. 2025 Oct 2;14:114. doi: 10.1186/s13756-025-01639-x (PMC12492617; doi:10.1186/s13756-025-01639-x)
Supplement: Supplementary file 4 — Supplementary Material 4 [file 13756_2025_1639_MOESM4_ESM.xlsx]

## Sheet: Sheet1
NDM-1 reference plasmid	Outbreak cluster	Size (kb)	Inc group	MOB-cluster/secondaryClusterID	% coverage (short-read)	% identity (short-read)	Representative isolate
p1	O1	54.0	IncFIB(pQil)	AH565	80.4-95.6	100	M009157 / M012837
p2	O2	54.3	IncR	AI436	80.4-80.5	99.7-99.9	M013447
p3	O3	355.5	n.a.	AI436	89.2-95.8	100	M013506
