# Supplementary material for: NDM-1 plasmid clustering reflects clonal transmission of Klebsiella pneumoniae ST147 in four hospitals in Berlin, Germany
Source: Antimicrob Resist Infect Control. 2025 Oct 2;14:114. doi: 10.1186/s13756-025-01639-x (PMC12492617; doi:10.1186/s13756-025-01639-x)
Supplement: Supplementary file 5 — Supplementary Material 5 [file 13756_2025_1639_MOESM5_ESM.csv]

query acc.ver	subject acc.ver	% identity	alignment length	mismatches	gap opens	q. start	q. end	s. start	s. end	evalue	bit score
p3	PQ284027.1	100.000	20969	0	0	5743	26711	38908	17940	0.0	38723
p3	ON081621.1	100.000	12335	0	0	135594	147928	261367	249033	0.0	22779
p3	CP072810.1	100.000	12335	0	0	135594	147928	253231	240897	0.0	22779
p3	PQ126470.1	100.000	2307	0	0	34143	36449	2307	1	0.0	4261
p3	ON081623.1	100.000	20969	0	0	5743	26711	38908	17940	0.0	38723
p3	MW911668.1	100.000	30707	0	0	5743	36449	30707	1	0.0	56706
p3	PQ126476.1	100.000	7718	0	0	147104	154821	91037	83320	0.0	14253
p3	CP072809.1	100.000	28544	0	0	5743	34286	32031	3488	0.0	52711
p3	CP070891.1	100.000	11924	0	0	36450	48373	341276	329353	0.0	22020
p3	CP040726.1	100.000	9355	0	0	34000	43354	329763	339117	0.0	17276
p3	MW911671.1	100.000	12335	0	0	135594	147928	253158	240824	0.0	22779
p3	CP084985.1	100.000	12335	0	0	135594	147928	282540	270206	0.0	22779
p3	CP084395.1	100.000	11924	0	0	36450	48373	374716	362793	0.0	22020
p3	CP071028.1	100.000	11924	0	0	36450	48373	340568	328645	0.0	22020
p3	CP074088.1	100.000	11924	0	0	36450	48373	335489	323566	0.0	22020
p3	CP137400.1	100.000	12335	0	0	135594	147928	123962	136296	0.0	22779
p3	CP072918.1	100.000	12335	0	0	135594	147928	242869	230535	0.0	22779
p3	PQ126448.1	100.000	1339	0	0	181995	183333	26708	25370	0.0	2473
p3	PQ126447.1	100.000	3752	0	0	351803	355554	39534	35783	0.0	6929
p3	ON081624.1	100.000	20969	0	0	5743	26711	38869	17901	0.0	38723
p3	PQ126488.1	100.000	3752	0	0	351803	355554	39531	35780	0.0	6929
p3	PQ126489.1	100.000	26718	0	0	9732	36449	26718	1	0.0	49339
p3	PQ284024.1	100.000	150060	0	0	199139	349198	191802	41743	0.0	2,77E+08
p3	CP132632.1	100.000	150060	0	0	199139	349198	191763	41704	0.0	2,77E+08
p3	CP120892.1	100.000	3752	0	0	351803	355554	115861	112110	0.0	6929
p3	CP072926.1	100.000	12335	0	0	135594	147928	219636	207302	0.0	22779
p3	CP120891.1	100.000	6722	0	0	11067	17788	39681	32960	0.0	12414
p3	CP066856.1	100.000	12335	0	0	135594	147928	214687	202353	0.0	22779
p3	PQ126451.1	100.000	30707	0	0	5743	36449	30707	1	0.0	56706
p3	PQ284026.1	100.000	35681	0	0	313518	349198	75321	39641	0.0	65891
p3	MW911670.1	100.000	12334	0	0	135594	147927	325463	313130	0.0	22777
p3	PQ126453.1	100.000	41215	0	0	307984	349198	1	41215	0.0	76110
p3	CP173541.1	100.000	28260	0	0	5743	34002	78232	106491	0.0	52187
p3	MW911669.1	100.000	7718	0	0	147104	154821	199221	206938	0.0	14253
p3	PQ126459.1	100.000	10341	0	0	23662	34002	172986	183326	0.0	19097
p3	CP034201.2	100.000	1159	0	0	32844	34002	70630	71788	0.0	2141
p3	CP173433.1	100.000	14847	0	0	5743	20589	34990	49836	0.0	27418
p3	MW911667.1	100.000	11427	0	0	135594	147020	217855	206429	0.0	21102
p3	MW911666.1	100.000	7718	0	0	147104	154821	226564	234281	0.0	14253
p3	PQ126481.1	100.000	30707	0	0	5743	36449	30707	1	0.0	56706
p3	PQ126467.1	100.000	65191	0	0	189299	254489	201844	136654	0.0	1,20E+08
p3	PQ284023.1	100.000	20969	0	0	5743	26711	38908	17940	0.0	38723
p3	PQ126482.1	100.000	3752	0	0	351803	355554	39539	35788	0.0	6929
p3	PQ126452.1	100.000	56974	0	0	173117	230090	226908	169935	0.0	1,05E+08
p3	MT648512.1	100.000	5345	0	0	128339	133683	254476	249132	0.0	9871
p3	CP150005.1	100.000	14847	0	0	5743	20589	30707	15861	0.0	27418
p3	PQ126446.1	100.000	3752	0	0	351803	355554	39324	35573	0.0	6929
p3	CP173459.1	100.000	21530	0	0	284078	305607	357329	378858	0.0	39759
p3	CP077784.1	100.000	7718	0	0	147104	154821	234619	242336	0.0	14253
p3	CP091814.1	100.000	8534	0	0	139394	147927	376754	368221	0.0	15760
p3	OZ111520.1	100.000	31033	0	0	284078	315110	104783	73751	0.0	57308
p3	PQ126478.1	100.000	28260	0	0	5743	34002	291897	263638	0.0	52187
p3	PQ126490.1	100.000	12046	0	0	5743	17788	262279	274324	0.0	22245
p3	PQ126473.1	100.000	16820	0	0	185055	201874	198097	181278	0.0	31061
p3	CP050380.1	100.000	27104	0	0	5743	32846	330557	303454	0.0	50052
p3	PQ126464.1	100.000	1657	0	0	163061	164717	64272	62616	0.0	3061
p3	MW245019.1	100.000	41170	0	0	308029	349198	186422	145253	0.0	76027
p3	CP167039.1	100.000	8534	0	0	139394	147927	342877	334344	0.0	15760
p3	CP157241.1	100.000	5271	0	0	5743	11013	334608	339878	0.0	9734
p3	CP137392.1	100.000	12335	0	0	135594	147928	219933	207599	0.0	22779
p3	CP137360.1	100.000	12335	0	0	135594	147928	163914	176248	0.0	22779
p3	CP117746.1	100.000	8534	0	0	139394	147927	381441	372908	0.0	15760
p3	CP157238.1	100.000	8534	0	0	139394	147927	340516	331983	0.0	15760
p3	CP168490.1	100.000	2427	0	0	34000	36426	105674	103248	0.0	4482
p3	CP168469.1	100.000	5483	0	0	142445	147927	339766	334284	0.0	10126
p3	CP167048.1	100.000	2427	0	0	34000	36426	319920	317494	0.0	4482
p3	CP117741.1	100.000	8534	0	0	139394	147927	341460	332927	0.0	15760
p3	CP166180.1	100.000	14763	0	0	284078	298840	273546	258784	0.0	27263
p3	CP174034.1	100.000	2427	0	0	34000	36426	2480	54	0.0	4482
p3	CP156948.1	100.000	2584	0	0	84416	86999	287833	285250	0.0	4772
p3	CP166440.1	100.000	2427	0	0	34000	36426	2480	54	0.0	4482
p3	PQ126487.1	100.000	5371	0	0	173117	178487	104251	109621	0.0	9919
p3	CP061949.1	100.000	820	0	0	147108	147927	259820	260639	0.0	1515
p3	PQ284025.1	100.000	30746	0	0	5743	36488	30746	1	0.0	56778
p3	CP137382.1	100.000	12335	0	0	135594	147928	306558	294224	0.0	22779
p3	CP173440.1	100.000	11218	0	0	254402	265619	351768	340551	0.0	20716
p3	CP121091.1	100.000	7917	0	0	163061	170977	256617	248701	0.0	14621
p3	CP173548.1	100.000	3752	0	0	351803	355554	119625	123376	0.0	6929
p3	PQ126457.1	100.000	1339	0	0	181995	183333	26741	25403	0.0	2473
p3	PQ126466.1	100.000	77570	0	0	272790	350359	181098	258667	0.0	1,43E+08
p3	CP140511.1	100.000	5870	0	0	139394	145263	343675	337806	0.0	10840
p3	CP137424.1	100.000	6666	0	0	153997	160662	317191	323856	0.0	12310
p3	CP137363.1	100.000	6666	0	0	153997	160662	317192	323857	0.0	12310
p3	CP174083.1	100.000	14763	0	0	284078	298840	233668	218906	0.0	27263
p3	CP030270.1	100.000	1597	0	0	180386	181982	209190	207594	0.0	2950
p3	CP132619.1	100.000	1657	0	0	163061	164717	117540	115884	0.0	3061
p3	CP139244.1	100.000	1057	0	0	259562	260618	52594	51538	0.0	1953
p3	CP035384.1	100.000	1057	0	0	259562	260618	185010	183954	0.0	1953
p3	CP028852.1	100.000	1056	0	0	259562	260617	146127	147182	0.0	1951
p3	OR388867.1	100.000	1057	0	0	259562	260618	176706	177762	0.0	1953
p3	CP034416.1	100.000	1057	0	0	259562	260618	55245	54189	0.0	1953
p3	CP154394.1	100.000	1057	0	0	259562	260618	4559	3503	0.0	1953
p3	ON081625.1	100.000	1060	0	0	259558	260617	82391	81332	0.0	1958
p3	CP063760.1	100.000	1057	0	0	259562	260618	55245	54189	0.0	1953
p3	CP132630.1	100.000	1057	0	0	259562	260618	52595	51539	0.0	1953
p3	CP084867.1	100.000	1057	0	0	259562	260618	52595	51539	0.0	1953
p3	CP027867.1	100.000	1057	0	0	259562	260618	225239	226295	0.0	1953
p3	CP152946.1	100.000	1057	0	0	259562	260618	174987	173931	0.0	1953
p3	CP142387.1	100.000	1057	0	0	259562	260618	7039	8095	0.0	1953
p3	CP069366.1	100.000	1057	0	0	259562	260618	31665	30609	0.0	1953
p3	CP052495.1	100.000	1057	0	0	259562	260618	52588	51532	0.0	1953
p3	CP064206.1	100.000	1057	0	0	259562	260618	200743	201799	0.0	1953
p3	CP106913.1	100.000	1057	0	0	259562	260618	55163	54107	0.0	1953
p3	CP087664.1	100.000	1057	0	0	259562	260618	55245	54189	0.0	1953
p3	CP034083.1	100.000	1703	0	0	268104	269806	103291	101589	0.0	3145
p3	CP151760.1	100.000	47	0	0	259562	259608	171603	171649	3.20e-09	87.9
p3	CP151757.1	100.000	47	0	0	259562	259608	171732	171778	3.20e-09	87.9
p3	CP151754.1	100.000	47	0	0	259562	259608	171603	171649	3.20e-09	87.9
p3	CP087658.1	100.000	1057	0	0	259562	260618	55245	54189	0.0	1953
p3	CP052144.1	100.000	1057	0	0	259562	260618	52588	51532	0.0	1953
p3	CP147870.1	100.000	1058	0	0	259562	260619	49223	48166	0.0	1954
p3	CP089030.1	100.000	47	0	0	259562	259608	56194	56240	3.20e-09	87.9
p3	CP136533.1	100.000	1057	0	0	259562	260618	52591	51535	0.0	1953
p3	CP077778.1	100.000	1057	0	0	259562	260618	55234	54178	0.0	1953
p3	CP154345.1	100.000	1057	0	0	259562	260618	52616	51560	0.0	1953
p3	CP072493.1	100.000	1057	0	0	259562	260618	52601	51545	0.0	1953
p3	CP063278.1	100.000	768	0	0	4975	5742	103687	104454	0.0	1419
p3	CP099414.1	100.000	1057	0	0	259562	260618	55245	54189	0.0	1953
p3	CP079209.1	100.000	1057	0	0	259562	260618	161071	162127	0.0	1953
p3	CP096235.1	100.000	1057	0	0	259562	260618	27495	28551	0.0	1953
p3	CP090243.1	100.000	47	0	0	259562	259608	183608	183562	3.20e-09	87.9
p3	CP140609.1	100.000	1057	0	0	259562	260618	3733524	3732468	0.0	1953
p3	MZ475703.1	100.000	360	0	0	146748	147107	1239	880	0.0	665
p3	CP052204.1	100.000	1057	0	0	259562	260618	52588	51532	0.0	1953
p3	CP037743.1	100.000	1435	0	0	300897	302331	70187	68753	0.0	2651
p3	CP132684.1	100.000	1057	0	0	259562	260618	52591	51535	0.0	1953
p3	CP096239.1	100.000	1057	0	0	259562	260618	55267	54211	0.0	1953
p3	CP159182.1	100.000	1057	0	0	259562	260618	55243	54187	0.0	1953
p3	CP118692.1	100.000	3395	0	0	174273	177667	96671	93277	0.0	6270
p3	CP103513.1	100.000	1057	0	0	259562	260618	52595	51539	0.0	1953
p3	CP107563.1	100.000	1057	0	0	259562	260618	55245	54189	0.0	1953
p3	CP152444.1	100.000	1057	0	0	259562	260618	182635	183691	0.0	1953
p3	CP067778.1	100.000	1057	0	0	259562	260618	52595	51539	0.0	1953
p3	CP014011.1	100.000	1057	0	0	259562	260618	179268	178212	0.0	1953
p3	CP091062.1	100.000	1057	0	0	259562	260618	52597	51541	0.0	1953
p3	CP144360.1	100.000	1057	0	0	259562	260618	205409	204353	0.0	1953
p3	CP089235.1	100.000	229	0	0	305477	305705	152881	153109	2.15e-110	424
p3	CP091059.1	100.000	1057	0	0	259562	260618	52597	51541	0.0	1953
p3	CP089599.1	100.000	47	0	0	259562	259608	57529	57575	3.20e-09	87.9
p3	CP167978.1	100.000	1057	0	0	259561	260617	178519	177463	0.0	1953
p3	CP144338.1	100.000	1057	0	0	259562	260618	52585	51529	0.0	1953
p3	CP144308.1	100.000	1057	0	0	259562	260618	52585	51529	0.0	1953
p3	CP052563.1	100.000	47	0	0	259562	259608	56188	56234	3.20e-09	87.9
p3	MF398271.1	100.000	1006	0	0	185052	186057	99046	98041	0.0	1858
p3	CP073286.1	100.000	1057	0	0	259562	260618	52591	51535	0.0	1953
p3	CP050281.1	100.000	1057	0	0	259562	260618	33109	34165	0.0	1953
p3	MH263654.1	100.000	1057	0	0	259562	260618	55245	54189	0.0	1953
p3	PQ126456.1	100.000	12451	0	0	177668	190118	199835	212285	0.0	22993
p3	CP157362.1	100.000	1057	0	0	259562	260618	54000	55056	0.0	1953
p3	CP168479.1	100.000	14763	0	0	284078	298840	277044	262282	0.0	27263
p3	CP138475.1	100.000	12335	0	0	135594	147928	162741	175075	0.0	22779
p3	CP137386.1	100.000	12335	0	0	135594	147928	164144	176478	0.0	22779
p3	CP168459.1	100.000	14763	0	0	284078	298840	227929	242691	0.0	27263
p3	CP167056.1	100.000	14763	0	0	284078	298840	122144	136906	0.0	27263
p3	CP137435.1	100.000	12335	0	0	135594	147928	136200	123866	0.0	22779
p3	CP157479.1	100.000	3635	0	0	163061	166695	61451	57817	0.0	6713
p3	CP091069.1	100.000	1057	0	0	259562	260618	56445	55389	0.0	1953
p3	CP064259.1	100.000	3022	0	0	190119	193140	123493	126514	0.0	5581
p3	CP064212.1	100.000	3022	0	0	190119	193140	191822	194843	0.0	5581
p3	CP050276.1	100.000	3022	0	0	190119	193140	112282	115303	0.0	5581
p3	CP133402.1	100.000	1057	0	0	259562	260618	35495	34439	0.0	1953
p3	CP102391.1	100.000	1057	0	0	259562	260618	35495	34439	0.0	1953
p3	CP066152.1	100.000	1057	0	0	259562	260618	35495	34439	0.0	1953
p3	CP082754.1	100.000	1057	0	0	259562	260618	35495	34439	0.0	1953
p3	CP082760.1	100.000	1057	0	0	259562	260618	35495	34439	0.0	1953
p3	CP082766.1	100.000	1057	0	0	259562	260618	45893	46949	0.0	1953
p3	CP087624.1	100.000	1057	0	0	259562	260618	35495	34439	0.0	1953
p3	CP080298.1	100.000	1057	0	0	259562	260618	35495	34439	0.0	1953
p3	CP162935.1	100.000	1057	0	0	259562	260618	7039	8095	0.0	1953
p3	CP168287.1	100.000	1057	0	0	259562	260618	36695	35639	0.0	1953
p3	CP054781.1	100.000	1057	0	0	259562	260618	36692	35636	0.0	1953
p3	CP054775.1	100.000	770	0	0	268104	268873	42961	43730	0.0	1423
p3	CP054769.1	100.000	1057	0	0	259562	260618	36695	35639	0.0	1953
p3	CP054745.1	100.000	1057	0	0	259562	260618	36691	35635	0.0	1953
p3	CP054739.1	100.000	1057	0	0	259562	260618	36695	35639	0.0	1953
p3	CP054751.1	100.000	768	0	0	80473	81240	22313	23080	0.0	1419
p3	CP054733.1	100.000	770	0	0	268104	268873	42959	43728	0.0	1423
p3	CP054727.1	100.000	770	0	0	268104	268873	42958	43727	0.0	1423
p3	CP054721.1	100.000	770	0	0	268104	268873	42960	43729	0.0	1423
p3	CP054757.1	100.000	770	0	0	268104	268873	42956	43725	0.0	1423
p3	CP054763.1	100.000	1057	0	0	259562	260618	36697	35641	0.0	1953
p3	CP041374.1	100.000	1057	0	0	259562	260618	35495	34439	0.0	1953
p3	CP033955.1	100.000	1057	0	0	259562	260618	35495	34439	0.0	1953
p3	CP138672.1	100.000	1057	0	0	259562	260618	35495	34439	0.0	1953
p3	CP146191.1	100.000	1057	0	0	259562	260618	28975	27919	0.0	1953
p3	CP144304.1	100.000	1057	0	0	259562	260618	35495	34439	0.0	1953
p3	CP087152.1	100.000	1057	0	0	259562	260618	35495	34439	0.0	1953
p3	CP055295.1	100.000	1057	0	0	259562	260618	35495	34439	0.0	1953
p3	CP087652.1	100.000	1057	0	0	259562	260618	55245	54189	0.0	1953
p3	CP095241.1	100.000	1057	0	0	259562	260618	6743	5687	0.0	1953
p3	CP080304.1	100.000	1057	0	0	259562	260618	26170	25114	0.0	1953
p3	CP031935.1	100.000	1057	0	0	259562	260618	173466	172410	0.0	1953
p3	CP035906.1	100.000	1056	0	0	259563	260618	4401	5456	0.0	1951
p3	MN182750.1	100.000	1057	0	0	259562	260618	243213	244269	0.0	1953
p3	MN182749.1	100.000	1057	0	0	259562	260618	35495	34439	0.0	1953
p3	CP103406.1	100.000	1057	0	0	259562	260618	1797	741	0.0	1953
p3	CP080310.1	100.000	1057	0	0	259562	260618	26170	25114	0.0	1953
p3	CP174256.1	100.000	1057	0	0	259562	260618	7039	8095	0.0	1953
p3	CP174250.1	100.000	770	0	0	268104	268873	770	1	0.0	1423
p3	CP136268.1	100.000	1057	0	0	259562	260618	35495	34439	0.0	1953
p3	CP090463.1	100.000	768	0	0	80473	81240	11403	12170	0.0	1419
p3	CP154304.1	100.000	1057	0	0	259562	260618	50769	49713	0.0	1953
p3	MT035874.1	100.000	1057	0	0	259562	260618	65559	64503	0.0	1953
p3	CP034124.1	100.000	1057	0	0	259562	260618	35495	34439	0.0	1953
p3	CP084744.1	100.000	1057	0	0	259562	260618	35495	34439	0.0	1953
p3	CP088996.1	100.000	1057	0	0	259562	260618	55243	54187	0.0	1953
p3	CP110178.1	100.000	1057	0	0	259562	260618	178902	179958	0.0	1953
p3	CP084706.1	100.000	1057	0	0	259562	260618	1193	137	0.0	1953
p3	ON556675.1	100.000	1618	0	0	180386	182003	105486	107103	0.0	2988
p3	CP097471.1	100.000	1057	0	0	259562	260618	51286	50230	0.0	1953
p3	CP097680.1	100.000	1618	0	0	180386	182003	123057	121440	0.0	2988
p3	MW013143.1	100.000	1618	0	0	180386	182003	34628	36245	0.0	2988
p3	CP034421.1	100.000	1618	0	0	180386	182003	241163	242780	0.0	2988
p3	CP174026.1	100.000	8534	0	0	139394	147927	347437	338904	0.0	15760
p3	CP141546.1	100.000	20223	0	0	5743	25965	65727	85949	0.0	37345
p3	CP137375.1	100.000	12334	0	0	135594	147927	21383	33716	0.0	22777
p3	CP167047.1	100.000	5483	0	0	142445	147927	273760	268278	0.0	10126
p3	CP166175.1	100.000	17505	0	0	5743	23247	136546	119042	0.0	32326
p3	CP174062.1	100.000	7803	0	0	163061	170863	235959	228157	0.0	14410
p3	PQ126477.1	100.000	54176	0	0	295023	349198	1	54176	0.0	1,00E+08
p3	PP481658.1	100.000	1081	0	0	304625	305705	53660	54740	0.0	1997
p3	CP147834.1	100.000	1057	0	0	259562	260618	39365	40421	0.0	1953
p3	CP071163.1	100.000	1057	0	0	259562	260618	39365	40421	0.0	1953
p3	CP101776.1	100.000	1924	0	0	133682	135605	3667966	3669889	0.0	3554
p3	CP101774.1	100.000	1057	0	0	259562	260618	35395	36451	0.0	1953
p3	CP101765.1	100.000	3023	0	0	190119	193141	44874	47896	0.0	5583
p3	CP109974.1	100.000	1057	0	0	259562	260618	38173	39229	0.0	1953
p3	CP090433.1	100.000	1057	0	0	259562	260618	44693	45749	0.0	1953
p3	CP101786.1	100.000	1057	0	0	259562	260618	35403	36459	0.0	1953
p3	CP132049.1	100.000	1057	0	0	259562	260618	35495	34439	0.0	1953
p3	CP069171.1	100.000	1676	0	0	298454	300129	191359	189684	0.0	3096
p3	CP160193.1	100.000	1058	0	0	259562	260619	93773	92716	0.0	1954
p3	CP030321.1	100.000	1058	0	0	259560	260617	167531	166474	0.0	1954
p3	CP030314.1	100.000	2057	0	0	268106	270162	2057	1	0.0	3799
p3	CP141601.1	100.000	600	0	0	267507	268106	174390	173791	0.0	1109
p3	CP159685.1	100.000	1058	0	0	259560	260617	131844	132901	0.0	1954
p3	CP083752.1	100.000	1058	0	0	259560	260617	8617	9674	0.0	1954
p3	OR388870.1	100.000	1057	0	0	259562	260618	52591	51535	0.0	1953
p3	CP169880.1	100.000	1057	0	0	259562	260618	52575	51519	0.0	1953
p3	CP097690.1	100.000	823	0	0	189299	190121	192120	191298	0.0	1520
p3	MW013146.1	100.000	823	0	0	189299	190121	166880	166058	0.0	1520
p3	CP089860.1	100.000	47	0	0	259562	259608	217361	217407	3.20e-09	87.9
p3	CP173577.1	100.000	7718	0	0	147104	154821	121279	113562	0.0	14253
p3	CP142996.1	100.000	1056	0	0	259562	260617	166741	165686	0.0	1951
p3	CP129703.1	100.000	1056	0	0	259562	260617	21657	20602	0.0	1951
p3	CP072940.1	100.000	1056	0	0	259562	260617	14716	15771	0.0	1951
p3	CP091327.1	100.000	5953	0	0	274117	280069	218015	223967	0.0	10994
p3	CP168056.1	100.000	1056	0	0	259562	260617	3716	4771	0.0	1951
p3	CP072495.1	100.000	1056	0	0	259562	260617	49593	50648	0.0	1951
p3	CP111000.1	100.000	1058	0	0	259560	260617	122281	123338	0.0	1954
p3	CP097080.1	100.000	1058	0	0	259560	260617	71765	70708	0.0	1954
p3	CP088270.1	100.000	1096	0	0	349198	350293	87319	88414	0.0	2025
p3	CP088990.1	100.000	1056	0	0	259562	260617	14716	15771	0.0	1951
p3	CP097077.1	100.000	3023	0	0	190119	193141	268510	265488	0.0	5583
p3	CP115151.1	100.000	1961	0	0	174273	176233	5068	7028	0.0	3622
p3	MK649822.1	100.000	768	0	0	80473	81240	78001	78768	0.0	1419
p3	CP132639.1	100.000	407	0	0	178488	178894	158593	158187	0.0	752
p3	CP132635.1	100.000	407	0	0	178488	178894	158592	158186	0.0	752
p3	CP132646.1	100.000	407	0	0	178488	178894	158593	158187	0.0	752
p3	MK649823.1	100.000	822	0	0	153998	154819	108110	108931	0.0	1519
p3	CP059296.1	100.000	1056	0	0	259562	260617	31246	32301	0.0	1951
p3	CP039526.1	100.000	1599	0	0	180384	181982	269995	268397	0.0	2953
p3	CP138551.1	100.000	1059	0	0	259559	260617	159968	161026	0.0	1956
p3	CP138544.1	100.000	1056	0	0	259562	260617	165448	166503	0.0	1951
p3	CP155718.1	100.000	2454	0	0	2	2455	40514	42967	0.0	4532
p3	OP734237.1	100.000	887	0	0	259732	260618	179680	178794	0.0	1639
p3	CP159660.1	100.000	1058	0	0	259560	260617	102063	103120	0.0	1954
p3	CP140650.1	100.000	1057	0	0	259562	260618	137721	136665	0.0	1953
p3	CP091979.1	100.000	1058	0	0	259561	260618	92660	91603	0.0	1954
p3	CP092794.1	100.000	1057	0	0	259562	260618	35495	34439	0.0	1953
p3	CP092787.1	100.000	1057	0	0	259562	260618	35495	34439	0.0	1953
p3	OP690161.1	100.000	2245	0	0	163061	165305	104692	106936	0.0	4146
p3	MT496757.1	100.000	1057	0	0	259562	260618	77698	78754	0.0	1953
p3	CP111005.1	100.000	3023	0	0	190119	193141	237542	240564	0.0	5583
p3	ON261191.1	100.000	9957	0	0	284078	294034	98712	88756	0.0	18388
p3	CP137352.1	100.000	12334	0	0	135594	147927	154064	166397	0.0	22777
p3	CP132607.1	100.000	1057	0	0	259562	260618	104977	106033	0.0	1953
p3	CP137372.1	100.000	12334	0	0	135594	147927	94132	81799	0.0	22777
p3	PP481668.1	100.000	1057	0	0	259562	260618	52595	51539	0.0	1953
p3	CP170656.1	100.000	1057	0	0	259562	260618	35495	34439	0.0	1953
p3	CP045675.1	100.000	822	0	0	189299	190120	153108	153929	0.0	1519
p3	CP097386.1	100.000	822	0	0	189299	190120	142568	143389	0.0	1519
p3	OM975892.1	100.000	822	0	0	189299	190120	129644	130465	0.0	1519
p3	CP079726.1	100.000	822	0	0	189299	190120	153108	153929	0.0	1519
p3	CP040355.1	100.000	1056	0	0	259562	260617	14716	15771	0.0	1951
p3	CP154491.1	100.000	1057	0	0	259562	260618	130925	129869	0.0	1953
p3	CP107321.1	100.000	1057	0	0	259562	260618	61682	62738	0.0	1953
p3	CP107328.1	100.000	1057	0	0	259562	260618	61683	62739	0.0	1953
p3	CP107335.1	100.000	1057	0	0	259562	260618	61682	62738	0.0	1953
p3	CP107346.1	100.000	1057	0	0	259562	260618	61682	62738	0.0	1953
p3	CP107373.1	100.000	1057	0	0	259562	260618	61683	62739	0.0	1953
p3	CP107384.1	100.000	1057	0	0	259562	260618	61683	62739	0.0	1953
p3	CP141667.1	100.000	47	0	0	259562	259608	62890	62844	3.20e-09	87.9
p3	CP137418.1	100.000	12334	0	0	135594	147927	128836	141169	0.0	22777
p3	CP128721.1	100.000	1058	0	0	259560	260617	8617	9674	0.0	1954
p3	CP129203.1	100.000	1058	0	0	259560	260617	8617	9674	0.0	1954
p3	CP040352.1	100.000	1058	0	0	259560	260617	8617	9674	0.0	1954
p3	CP041024.1	100.000	1058	0	0	259560	260617	38304	37247	0.0	1954
p3	CP172828.1	100.000	1057	0	0	259562	260618	164946	163890	0.0	1953
p3	CP144320.1	100.000	1058	0	0	259560	260617	116497	117554	0.0	1954
p3	CP043375.1	100.000	1057	0	0	259562	260618	53660	52604	0.0	1953
p3	CP152685.1	100.000	1419	0	0	266688	268106	1	1419	0.0	2621
p3	CP063909.1	100.000	1059	0	0	259562	260620	25821	24763	0.0	1956
p3	CP052159.1	100.000	1057	0	0	259562	260618	52588	51532	0.0	1953
p3	CP052345.1	100.000	1057	0	0	259562	260618	52588	51532	0.0	1953
p3	CP052357.1	100.000	1057	0	0	259562	260618	52588	51532	0.0	1953
p3	CP052304.1	100.000	1057	0	0	259562	260618	53915	52859	0.0	1953
p3	CP152064.1	100.000	1059	0	0	259561	260619	97980	99038	0.0	1956
p3	CP052236.1	100.000	1415	0	0	180568	181982	58057	56643	0.0	2614
p3	MG053312.1	100.000	1057	0	0	259562	260618	58813	59869	0.0	1953
p3	CP116904.1	100.000	1057	0	0	259562	260618	47287	46231	0.0	1953
p3	CP102193.1	100.000	1057	0	0	259562	260618	7039	8095	0.0	1953
p3	CP102187.1	100.000	1057	0	0	259562	260618	22707	23763	0.0	1953
p3	CP063834.1	100.000	1057	0	0	259562	260618	55245	54189	0.0	1953
p3	CP052182.1	100.000	1415	0	0	180568	181982	45767	44353	0.0	2614
p3	CP052198.1	100.000	1057	0	0	259562	260618	52588	51532	0.0	1953
p3	CP171494.1	100.000	1056	0	0	259562	260617	66388	65333	0.0	1951
p3	CP125167.1	100.000	1056	0	0	259562	260617	13172	14227	0.0	1951
p3	CP064230.1	100.000	1057	0	0	259562	260618	192529	191473	0.0	1953
p3	CP064233.1	100.000	1057	0	0	259562	260618	189233	190289	0.0	1953
p3	OP690162.1	100.000	2450	0	0	34000	36449	2450	1	0.0	4525
p3	OQ723098.1	100.000	1844	0	0	29705	31548	113586	115429	0.0	3406
p3	CP132614.1	100.000	1057	0	0	259562	260618	88752	89808	0.0	1953
p3	CP096243.1	100.000	1057	0	0	259562	260618	52591	51535	0.0	1953
p3	CP165614.1	100.000	47	0	0	259562	259608	42026	41980	3.20e-09	87.9
p3	CP063891.1	100.000	47	0	0	259562	259608	68754	68800	3.20e-09	87.9
p3	PQ284030.1	100.000	2489	0	0	34000	36488	2489	1	0.0	4597
p3	CP064218.1	100.000	1057	0	0	259562	260618	145308	146364	0.0	1953
p3	CP132661.1	100.000	2450	0	0	34000	36449	2450	1	0.0	4525
p3	CP089023.1	100.000	1057	0	0	259562	260618	52591	51535	0.0	1953
p3	CP062994.1	100.000	1844	0	0	29705	31548	32935	34778	0.0	3406
p3	CP122574.1	100.000	1057	0	0	259562	260618	52591	51535	0.0	1953
p3	CP025642.1	100.000	330	0	0	305376	305705	190358	190687	1.54e-166	610
p3	CP025081.1	100.000	1059	0	0	259560	260618	22134	23192	0.0	1956
p3	CP064242.1	100.000	47	0	0	259562	259608	156684	156638	3.20e-09	87.9
p3	AP019549.1	100.000	1057	0	0	259562	260618	155532	156588	0.0	1953
p3	CP088984.1	100.000	1057	0	0	259562	260618	52591	51535	0.0	1953
p3	CP046893.1	100.000	47	0	0	259562	259608	56196	56242	3.20e-09	87.9
p3	CP125133.1	100.000	768	0	0	4975	5742	149633	150400	0.0	1419
p3	CP167974.1	100.000	1057	0	0	259562	260618	36354	35298	0.0	1953
p3	CP125100.1	100.000	1844	0	0	29705	31548	119471	121314	0.0	3406
p3	CP132622.1	100.000	1057	0	0	259562	260618	216921	215865	0.0	1953
p3	PQ126449.1	100.000	1597	0	0	180386	181982	146266	147862	0.0	2950
p3	CP135188.1	100.000	1057	0	0	259562	260618	52595	51539	0.0	1953
p3	CP155642.1	100.000	1057	0	0	259562	260618	207814	208870	0.0	1953
p3	PQ126480.1	100.000	1844	0	0	29705	31548	266794	268637	0.0	3406
p3	CP125176.1	100.000	1844	0	0	29705	31548	120843	119000	0.0	3406
p3	CP171165.1	100.000	1917	0	0	2	1918	2123498	2125414	0.0	3541
p3	CP064209.1	100.000	1057	0	0	259562	260618	1729	673	0.0	1953
p3	CP125139.1	100.000	1844	0	0	29705	31548	117758	115915	0.0	3406
p3	CP061962.1	100.000	1597	0	0	180386	181982	162558	160962	0.0	2950
p3	PQ126450.1	100.000	2450	0	0	34000	36449	2450	1	0.0	4525
p3	CP016815.1	100.000	770	0	0	268106	268875	82025	81256	0.0	1423
p3	CP047678.1	100.000	1060	0	0	259559	260618	151063	152122	0.0	1958
p3	CP047676.1	100.000	1060	0	0	259559	260618	151063	152122	0.0	1958
p3	CP167971.1	100.000	1057	0	0	259562	260618	11601	12657	0.0	1953
p3	CP019049.1	100.000	1057	0	0	259562	260618	61572	62628	0.0	1953
p3	CP096231.1	100.000	1057	0	0	259561	260617	193352	194408	0.0	1953
p3	CP173729.1	100.000	1056	0	0	259562	260617	14716	15771	0.0	1951
p3	CP166910.1	100.000	1097	0	0	349198	350294	29039	27943	0.0	2026
p3	CP167982.1	100.000	1056	0	0	259562	260617	135973	134918	0.0	1951
p3	CP139658.2	100.000	2242	0	0	163061	165302	144034	146275	0.0	4141
p3	CP139687.1	100.000	1056	0	0	259562	260617	28691	27636	0.0	1951
p3	CP139674.1	100.000	1056	0	0	259562	260617	50149	49094	0.0	1951
p3	CP139670.1	100.000	1056	0	0	259562	260617	50149	49094	0.0	1951
p3	CP092537.1	100.000	1673	0	0	304033	305705	93738	95410	0.0	3090
p3	CP100602.1	100.000	1057	0	0	259562	260618	14715	15771	0.0	1953
p3	CP073921.1	100.000	1056	0	0	259562	260617	145829	144774	0.0	1951
p3	CP171652.1	100.000	1056	0	0	259562	260617	183112	184167	0.0	1951
p3	CP163297.1	100.000	1057	0	0	259562	260618	58711	57655	0.0	1953
p3	CP163301.1	100.000	1057	0	0	259562	260618	3089	2033	0.0	1953
p3	CP157230.1	100.000	7337	0	0	254442	261778	260176	252840	0.0	13549
p3	CP052259.1	100.000	1056	0	0	259562	260617	14722	15777	0.0	1951
p3	CP084027.1	100.000	3027	0	0	190119	193145	185332	188358	0.0	5590
p3	CP073289.1	100.000	1057	0	0	259561	260617	105942	106998	0.0	1953
p3	CP133446.1	100.000	1056	0	0	259562	260617	14719	15774	0.0	1951
p3	CP100078.1	100.000	822	0	0	189299	190120	260332	259511	0.0	1519
p3	CP170136.1	100.000	1111	0	0	349183	350293	155420	156530	0.0	2052
p3	CP109984.1	100.000	1134	0	0	180568	181701	179825	178692	0.0	2095
p3	CP066911.1	100.000	1152	0	0	349208	350359	141701	142852	0.0	2128
p3	CP087612.1	100.000	821	0	0	153997	154817	176639	177459	0.0	1517
p3	CP084493.1	100.000	1134	0	0	180568	181701	172741	171608	0.0	2095
p3	MW013142.1	100.000	822	0	0	153997	154818	282194	283015	0.0	1519
p3	CP160051.1	100.000	1134	0	0	180568	181701	178843	177710	0.0	2095
p3	CP113897.1	100.000	1177	0	0	349183	350359	123361	124537	0.0	2174
p3	CP028390.2	100.000	1096	0	0	349198	350293	85987	87082	0.0	2025
p3	CP073378.1	100.000	1134	0	0	180568	181701	171612	172745	0.0	2095
p3	MK347235.1	100.000	1545	0	0	2	1546	163657	162113	0.0	2854
p3	MK347233.1	100.000	768	0	0	80473	81240	63846	64613	0.0	1419
p3	MK347231.1	100.000	499	0	0	260121	260619	23657	23159	0.0	922
p3	MK347229.1	100.000	954	0	0	214626	215579	58893	59846	0.0	1762
p3	MK347227.1	100.000	623	0	0	259996	260618	23783	23161	0.0	1151
p3	CP155646.1	100.000	1057	0	0	259561	260617	79908	78852	0.0	1953
p3	MK347236.1	100.000	624	0	0	259996	260619	23778	23155	0.0	1153
p3	MF943217.1	100.000	1096	0	0	349198	350293	34755	35850	0.0	2025
p3	CP132695.1	100.000	1597	0	0	180386	181982	146726	145130	0.0	2950
p3	CP132705.1	100.000	770	0	0	4975	5744	633616	634385	0.0	1423
p3	CP132710.1	100.000	770	0	0	4973	5742	175057	174288	0.0	1423
p3	CP071323.1	100.000	1056	0	0	259562	260617	168351	169406	0.0	1951
p3	CP046887.1	100.000	1057	0	0	259561	260617	76324	75268	0.0	1953
p3	MK413721.1	100.000	64	0	0	154754	154817	266626	266689	1.13e-18	119
p3	CP125122.1	100.000	1844	0	0	29705	31548	95688	93845	0.0	3406
p3	CP029228.2	100.000	1057	0	0	259562	260618	24215	23159	0.0	1953
p3	CP033961.1	100.000	1057	0	0	259562	260618	24215	23159	0.0	1953
p3	CP029227.1	100.000	1056	0	0	259562	260617	101864	100809	0.0	1951
p3	CP102631.1	100.000	1057	0	0	259562	260618	53796	52740	0.0	1953
p3	CP029218.2	100.000	1057	0	0	259562	260618	24215	23159	0.0	1953
p3	CP040534.1	100.000	1057	0	0	259562	260618	24215	23159	0.0	1953
p3	CP163273.1	100.000	1057	0	0	259562	260618	1	1057	0.0	1953
p3	MF437313.1	100.000	1057	0	0	259562	260618	24215	23159	0.0	1953
p3	OP168824.1	100.000	1057	0	0	259562	260618	251570	250514	0.0	1953
p3	CP087631.1	100.000	1057	0	0	259562	260618	24215	23159	0.0	1953
p3	OM001478.1	100.000	1057	0	0	259562	260618	24215	23159	0.0	1953
p3	OM001476.1	100.000	1057	0	0	259562	260618	24215	23159	0.0	1953
p3	OM001475.1	100.000	1057	0	0	259562	260618	24215	23159	0.0	1953
p3	OM001474.1	100.000	1057	0	0	259562	260618	123932	122876	0.0	1953
p3	MW598247.1	100.000	1057	0	0	259562	260618	24215	23159	0.0	1953
p3	MW598245.1	100.000	1057	0	0	259562	260618	24215	23159	0.0	1953
p3	MW598242.1	100.000	1057	0	0	259562	260618	24215	23159	0.0	1953
p3	MW598241.1	100.000	1057	0	0	259562	260618	123967	122911	0.0	1953
p3	MW598240.1	100.000	1057	0	0	259562	260618	24215	23159	0.0	1953
p3	MW598231.1	100.000	1057	0	0	259562	260618	24215	23159	0.0	1953
p3	OM001480.1	100.000	1057	0	0	259562	260618	24215	23159	0.0	1953
p3	CP125127.1	100.000	1844	0	0	29705	31548	95784	93941	0.0	3406
p3	CP040546.1	100.000	1057	0	0	259562	260618	43230	42174	0.0	1953
p3	MW598234.1	100.000	47	0	0	259562	259608	61001	61047	3.20e-09	87.9
p3	CP125157.1	100.000	1597	0	0	180386	181982	11862	10266	0.0	2950
p3	CP102636.1	100.000	1058	0	0	259560	260617	190235	189178	0.0	1954
p3	PP481671.1	100.000	1061	0	0	259559	260619	106932	105872	0.0	1960
p3	CP052432.1	100.000	1059	0	0	259559	260617	85715	84657	0.0	1956
p3	CP166017.1	100.000	1060	0	0	259560	260619	916633	917692	0.0	1958
p3	CP140258.1	100.000	2352	0	0	166471	168822	37424	35073	0.0	4344
p3	CP171798.1	100.000	1057	0	0	259562	260618	54437	53381	0.0	1953
p3	CP025634.1	100.000	2608	0	0	302832	305439	162796	165403	0.0	4817
p3	CP125202.1	100.000	90	0	0	2854	2943	19141	19230	3.99e-33	167
p3	PQ126485.1	100.000	2450	0	0	34000	36449	2450	1	0.0	4525
p3	MK347228.1	100.000	966	0	0	214625	215590	160544	161509	0.0	1784
p3	CP142999.1	100.000	1056	0	0	259562	260617	14293	13238	0.0	1951
p3	CP111009.1	100.000	1058	0	0	259560	260617	53971	55028	0.0	1954
p3	CP159138.1	100.000	2627	0	0	251863	254489	1	2627	0.0	4852
p3	CP163291.1	100.000	1057	0	0	259562	260618	12287	13343	0.0	1953
p3	CP153142.1	100.000	1057	0	0	259561	260617	65975	64919	0.0	1953
p3	PQ126445.1	100.000	1844	0	0	29705	31548	95688	93845	0.0	3406
p3	PQ126454.1	100.000	56974	0	0	173117	230090	186700	243673	0.0	1,05E+08
p3	PQ126479.1	100.000	1844	0	0	29705	31548	165275	167118	0.0	3406
p3	CP141069.1	100.000	1057	0	0	259562	260618	109767	110823	0.0	1953
p3	CP171485.1	100.000	9252	0	0	296454	305705	31625	40876	0.0	17086
p3	CP097652.1	100.000	1057	0	0	259562	260618	41020	42076	0.0	1953
p3	CP031582.1	100.000	69	0	0	260550	260618	12094	12162	1.88e-21	128
p3	CP154424.1	100.000	1057	0	0	259562	260618	67694	68750	0.0	1953
p3	CP130663.1	100.000	1057	0	0	259562	260618	68221	69277	0.0	1953
p3	CP052178.1	100.000	1057	0	0	259562	260618	53916	52860	0.0	1953
p3	CP106908.1	100.000	1057	0	0	259562	260618	107878	108934	0.0	1953
p3	CP067046.1	100.000	1336	0	0	178488	179823	167875	166540	0.0	2468
p3	CP174037.1	100.000	1339	0	0	9732	11070	82459	83797	0.0	2473
p3	PQ126475.1	100.000	30707	0	0	5743	36449	30707	1	0.0	56706
p3	CP110764.1	100.000	2075	0	0	268104	270178	147806	145732	0.0	3832
p3	MK191024.1	100.000	1134	0	0	180568	181701	50890	52023	0.0	2095
p3	CP131916.1	100.000	1924	0	0	133682	135605	3684212	3686135	0.0	3554
p3	CP082037.1	100.000	1924	0	0	133682	135605	3656170	3658093	0.0	3554
p3	CP082010.1	100.000	1924	0	0	133682	135605	3715028	3716951	0.0	3554
p3	CP082001.1	100.000	1924	0	0	133682	135605	3717438	3719361	0.0	3554
p3	CP082029.1	100.000	1134	0	0	180568	181701	832537	831404	0.0	2095
p3	MK181633.1	100.000	1657	0	0	163061	164717	69492	67836	0.0	3061
p3	CP141220.1	100.000	1134	0	0	180568	181701	831420	830287	0.0	2095
p3	CP095426.1	100.000	1924	0	0	133682	135605	3717368	3719291	0.0	3554
p3	CP083443.1	100.000	1134	0	0	180568	181701	831249	830116	0.0	2095
p3	CP082005.1	100.000	1134	0	0	180568	181701	826523	825390	0.0	2095
p3	CP075316.1	100.000	1134	0	0	180568	181701	827023	825890	0.0	2095
p3	CP072463.1	100.000	1924	0	0	133682	135605	3706968	3708891	0.0	3554
p3	CP152940.1	100.000	6462	0	0	248028	254489	1	6462	0.0	11934
p3	CP094368.3	100.000	1844	0	0	29705	31548	118681	116838	0.0	3406
p3	CP086665.1	100.000	1844	0	0	29705	31548	114334	112491	0.0	3406
p3	CP086672.1	100.000	1844	0	0	29705	31548	55927	57770	0.0	3406
p3	CP125112.1	100.000	2243	0	0	163061	165303	326945	324703	0.0	4143
p3	CP120886.1	100.000	3885	0	0	251146	255030	105328	109212	0.0	7175
p3	PQ126474.1	100.000	1844	0	0	29705	31548	117480	115637	0.0	3406
p3	MT920903.1	100.000	6674	0	0	247816	254489	211616	204943	0.0	12325
p3	CP166335.1	100.000	1057	0	0	259562	260618	74665	75721	0.0	1953
p3	CP047701.1	100.000	7755	0	0	254402	262156	218532	210778	0.0	14321
p3	AP025247.1	99.972	3511	1	0	264596	268106	41173	44683	0.0	6479
p3	CP153824.1	99.971	13658	3	1	254450	268106	17431	3774	0.0	25198
p3	ON081619.1	99.971	3394	1	0	268104	271497	49303	45910	0.0	6263
p3	CP017994.1	99.965	8550	1	2	259559	268106	870772	879321	0.0	15771
p3	AP006726.1	99.964	13706	4	1	254402	268106	51	13756	0.0	25281
p3	CP026012.1	99.964	13706	4	1	254402	268106	224102	210397	0.0	25281
p3	CP095254.1	99.952	6217	3	0	254402	260618	60406	54190	0.0	11465
p3	CP027063.3	99.949	13706	6	1	254402	268106	82757	96462	0.0	25270
p3	CP125085.1	99.936	4685	3	0	268104	272788	90865	86181	0.0	8636
p3	CP047596.1	99.936	4685	3	0	268104	272788	50204	45520	0.0	8636
p3	CP152337.1	99.936	4685	3	0	268104	272788	161786	166470	0.0	8636
p3	CP023723.1	99.925	3998	3	0	5743	9740	9041	5044	0.0	7367
p3	PP320246.1	99.925	1336	1	0	178488	179823	166650	165315	0.0	2462
p3	CP171818.1	99.919	1241	0	1	263457	264696	190624	189384	0.0	2285
p3	CP118907.1	99.915	4685	4	0	268104	272788	210064	205380	0.0	8630
p3	MZ475709.1	99.915	4685	4	0	268104	272788	108151	103467	0.0	8630
p3	MZ475697.1	99.915	4685	4	0	268104	272788	182410	187094	0.0	8630
p3	CP168052.1	99.915	4685	4	0	268104	272788	202659	197975	0.0	8630
p3	CP030293.1	99.915	1180	1	0	349183	350362	37112	35933	0.0	2174
p3	MK413723.1	99.915	1180	1	0	349183	350362	140291	139112	0.0	2174
