# Supplementary material for: NDM-1 plasmid clustering reflects clonal transmission of Klebsiella pneumoniae ST147 in four hospitals in Berlin, Germany
Source: Antimicrob Resist Infect Control. 2025 Oct 2;14:114. doi: 10.1186/s13756-025-01639-x (PMC12492617; doi:10.1186/s13756-025-01639-x)
Supplement: Supplementary file 6 — Supplementary Material 6 [file 13756_2025_1639_MOESM6_ESM.csv]

query acc.ver	subject acc.ver	% identity	alignment length	mismatches	gap opens	q. start	q. end	s. start	s. end	evalue	bit score
p1	CP125103.1	100.000	54064	0	0	1	54064	1	54064	0.0	99838
p1	CP081866.1	100.000	1088	0	0	1	1088	52928	54015	0.0	2010
p1	CP171587.1	100.000	6085	0	0	1	6085	47980	54064	0.0	11237
p1	CP021941.1	100.000	8330	0	0	1	8330	45735	54064	0.0	15383
p1	OQ785271.1	100.000	14211	0	0	1	14211	39857	54067	0.0	26243
p1	CP137381.1	100.000	102	0	0	46431	46532	46835	46734	1.30e-40	189
p1	CP137425.1	100.000	18062	0	0	36003	54064	54064	36003	0.0	33355
p1	CP137365.1	100.000	18062	0	0	36003	54064	54063	36002	0.0	33355
p1	CP014757.1	100.000	20087	0	0	1	20087	33978	54064	0.0	37094
p1	CP040728.1	100.000	102	0	0	43339	43440	29465	29364	1.30e-40	189
p1	CP021947.1	100.000	24591	0	0	29474	54064	54064	29474	0.0	45412
p1	LC807802.1	100.000	29396	0	0	24669	54064	27910	57305	0.0	54285
p1	CP137414.1	100.000	102	0	0	46431	46532	46068	45967	1.30e-40	189
p1	PQ284029.1	100.000	102	0	0	46431	46532	17196	17095	1.30e-40	189
p1	CP070893.1	100.000	1664	0	0	42381	44044	42041	40378	0.0	3073
p1	LC613144.1	100.000	5820	0	0	48245	54064	100591	94772	0.0	10748
p1	LC521839.1	100.000	820	0	0	40417	41236	13901	14720	0.0	1515
p1	OW967890.1	100.000	3827	0	0	36590	40416	102800	106626	0.0	7068
p1	CP104680.1	100.000	116	0	0	43326	43441	26191	26076	2.14e-48	215
p1	CP104662.1	100.000	116	0	0	43326	43441	26191	26076	2.14e-48	215
p1	CP095596.1	100.000	116	0	0	43326	43441	26191	26076	2.14e-48	215
p1	CP104372.1	100.000	116	0	0	43326	43441	26191	26076	2.14e-48	215
p1	CP095680.1	100.000	116	0	0	43326	43441	26191	26076	2.14e-48	215
p1	CP009115.1	100.000	14864	0	0	1	14864	103198	118061	0.0	27449
p1	CP138227.1	100.000	437	0	0	23203	23639	42678	43114	0.0	808
p1	CP025517.1	100.000	437	0	0	23203	23639	6414	5978	0.0	808
p1	CP028178.1	100.000	116	0	0	43326	43441	14786	14901	2.14e-48	215
p1	CP173585.1	100.000	9807	0	0	1	9807	124521	134327	0.0	18111
p1	CP023910.1	100.000	116	0	0	43326	43441	33762	33647	2.14e-48	215
p1	MN657248.1	100.000	266	0	0	46529	46794	34692	34957	8.82e-132	492
p1	CP122383.1	100.000	116	0	0	43326	43441	25136	25021	2.14e-48	215
p1	CP124177.1	100.000	3349	0	0	23640	26988	11722	15070	0.0	6185
p1	CP124169.1	100.000	1315	0	0	42127	43441	79901	81215	0.0	2429
p1	CP171582.1	100.000	64	0	0	26821	26884	19398	19335	1.72e-19	119
p1	CP053360.1	100.000	2023	0	0	41419	43441	31167	29145	0.0	3736
p1	CP046647.1	100.000	2023	0	0	41419	43441	31167	29145	0.0	3736
p1	CP048802.1	100.000	64	0	0	26821	26884	44846	44783	1.72e-19	119
p1	CP050169.1	100.000	2023	0	0	41419	43441	73551	75573	0.0	3736
p1	CP029723.1	100.000	1655	0	0	41788	43442	107480	105826	0.0	3057
p1	CP028955.1	100.000	1380	0	0	19156	20535	77430	78809	0.0	2549
p1	CP016810.1	100.000	1655	0	0	41788	43442	51413	49759	0.0	3057
p1	CP023948.1	100.000	3383	0	0	23640	27022	189232	185850	0.0	6248
p1	CP023503.1	100.000	1355	0	0	46529	47883	12457	11103	0.0	2503
p1	CP125674.1	100.000	2832	0	0	36004	38835	49827	46996	0.0	5230
p1	CP125683.1	100.000	2832	0	0	36004	38835	45616	42785	0.0	5230
p1	CP125698.1	100.000	2832	0	0	36004	38835	51024	48193	0.0	5230
p1	CP125690.1	100.000	2832	0	0	36004	38835	27435	24604	0.0	5230
p1	CP125693.1	100.000	2832	0	0	36004	38835	14	2845	0.0	5230
p1	CP125712.1	100.000	2832	0	0	36004	38835	34860	32029	0.0	5230
p1	CP125716.1	100.000	2832	0	0	36004	38835	62456	65287	0.0	5230
p1	CP125685.1	100.000	2832	0	0	36004	38835	18	2849	0.0	5230
p1	CP125707.1	100.000	2832	0	0	36004	38835	4955	2124	0.0	5230
p1	PQ329332.1	100.000	135	0	0	36004	36138	118953	118819	5.86e-59	250
p1	CP029586.1	100.000	3827	0	0	36590	40416	23853	27679	0.0	7068
p1	CP018887.1	100.000	135	0	0	36004	36138	69909	69775	5.86e-59	250
p1	CP018884.1	100.000	135	0	0	36004	36138	79345	79211	5.86e-59	250
p1	CP166168.1	100.000	2712	0	0	37631	40342	23268	20557	0.0	5009
p1	CP165961.1	100.000	244	0	0	53821	54064	75669	75912	1.50e-119	451
p1	CP165869.1	100.000	135	0	0	36004	36138	85489	85355	5.86e-59	250
p1	CP165798.1	100.000	135	0	0	36004	36138	55772	55638	5.86e-59	250
p1	CP165803.1	100.000	135	0	0	36004	36138	72418	72284	5.86e-59	250
p1	CP022146.1	100.000	3751	0	0	36590	40340	16040	19790	0.0	6927
p1	CP135482.1	100.000	2712	0	0	37631	40342	38550	35839	0.0	5009
p1	CP082997.1	100.000	1318	0	0	42127	43444	30871	32188	0.0	2435
p1	CP054172.1	100.000	2712	0	0	37631	40342	23268	20557	0.0	5009
p1	CP165957.1	100.000	244	0	0	53821	54064	75706	75949	1.50e-119	451
p1	CP028177.1	100.000	116	0	0	43326	43441	53240	53355	2.14e-48	215
p1	CP142966.1	100.000	9460	0	0	29376	38835	10317	19776	0.0	17470
p1	CP142954.1	100.000	9460	0	0	29376	38835	10317	19776	0.0	17470
p1	CP028991.1	100.000	1380	0	0	19156	20535	47232	48611	0.0	2549
p1	CP173507.1	100.000	2023	0	0	41419	43441	31790	29768	0.0	3736
p1	CP103551.1	100.000	437	0	0	23203	23639	25017	24581	0.0	808
p1	CP093851.1	100.000	2186	0	0	44282	46467	5429038	5431223	0.0	4037
p1	CP093850.1	100.000	2186	0	0	44282	46467	5429293	5427108	0.0	4037
p1	CP067559.1	100.000	437	0	0	23203	23639	25017	24581	0.0	808
p1	CP020902.1	100.000	4396	0	0	36004	40399	201421	197026	0.0	8118
p1	OZ185745.1	100.000	437	0	0	23203	23639	25348	25784	0.0	808
p1	PP376101.1	100.000	437	0	0	23203	23639	25017	24581	0.0	808
p1	CP145175.1	100.000	437	0	0	23203	23639	25017	24581	0.0	808
p1	CP073785.1	100.000	3827	0	0	36590	40416	26769	22943	0.0	7068
p1	CP063015.1	100.000	116	0	0	43326	43441	26524	26639	2.14e-48	215
p1	CP000649.1	100.000	437	0	0	23203	23639	22890	23326	0.0	808
p1	CP167048.1	100.000	1599	0	0	41846	43444	540794	542392	0.0	2953
p1	CP157230.1	100.000	1599	0	0	41846	43444	285752	287350	0.0	2953
p1	CP023916.1	100.000	4412	0	0	36005	40416	1179	5590	0.0	8148
p1	CP174083.1	100.000	1599	0	0	41846	43444	331764	333362	0.0	2953
p1	CP174026.1	100.000	1599	0	0	41846	43444	335152	336750	0.0	2953
p1	CP173433.1	100.000	1599	0	0	41846	43444	179963	178365	0.0	2953
p1	CP168459.1	100.000	1530	0	0	41846	43375	133733	135262	0.0	2826
p1	CP168469.1	100.000	1599	0	0	41846	43444	330532	332130	0.0	2953
p1	CP168479.1	100.000	1599	0	0	41846	43444	370404	368806	0.0	2953
p1	CP167039.1	100.000	1599	0	0	41846	43444	330592	332190	0.0	2953
p1	CP167047.1	100.000	1599	0	0	41846	43444	264526	266124	0.0	2953
p1	CP167056.1	100.000	1530	0	0	41846	43375	27948	29477	0.0	2826
p1	CP166180.1	100.000	1599	0	0	41846	43444	370487	372085	0.0	2953
p1	CP166175.1	100.000	63	0	0	18145	18207	253916	253854	6.20e-19	117
p1	CP157477.1	100.000	64	0	0	26821	26884	1724374	1724311	1.72e-19	119
p1	CP157241.1	100.000	1599	0	0	41846	43444	139383	137785	0.0	2953
p1	CP157238.1	100.000	1599	0	0	41846	43444	328231	329829	0.0	2953
p1	CP150005.1	100.000	2245	0	0	36002	38246	248614	250858	0.0	4146
p1	CP141906.1	100.000	2245	0	0	36002	38246	235332	233088	0.0	4146
p1	CP141546.1	100.000	1599	0	0	41846	43444	210063	208465	0.0	2953
p1	CP140511.1	100.000	1599	0	0	41846	43444	330190	331788	0.0	2953
p1	CP138475.1	100.000	1599	0	0	41846	43444	182391	183989	0.0	2953
p1	CP137386.1	100.000	116	0	0	43326	43441	324611	324726	2.14e-48	215
p1	CP137392.1	100.000	1599	0	0	41846	43444	195295	196893	0.0	2953
p1	CP137435.1	100.000	116	0	0	43326	43441	301555	301440	2.14e-48	215
p1	CP137360.1	100.000	848	0	0	36590	37437	183138	183985	0.0	1567
p1	CP117746.1	100.000	1599	0	0	41846	43444	369156	370754	0.0	2953
p1	CP117741.1	100.000	1599	0	0	41846	43444	329175	330773	0.0	2953
p1	CP091814.1	100.000	2245	0	0	36002	38246	354790	352546	0.0	4146
p1	CP049601.1	100.000	8156	0	0	4521	12676	105745	97590	0.0	15062
p1	CP022693.2	100.000	437	0	0	23203	23639	25017	24581	0.0	808
p1	CP043971.1	100.000	437	0	0	23203	23639	29442	29006	0.0	808
p1	CP037744.1	100.000	437	0	0	23203	23639	24841	24405	0.0	808
p1	CP174034.1	100.000	1599	0	0	41846	43444	225651	227249	0.0	2953
p1	PQ085643.1	100.000	437	0	0	23203	23639	113259	112823	0.0	808
p1	OZ066663.1	100.000	437	0	0	23203	23639	92616	93052	0.0	808
p1	CP022926.1	100.000	2186	0	0	44282	46467	149790	147605	0.0	4037
p1	CP022923.1	100.000	437	0	0	40417	40853	190500	190064	0.0	808
p1	CP022920.1	100.000	437	0	0	23203	23639	243049	242613	0.0	808
p1	OZ185718.1	100.000	437	0	0	23203	23639	25017	24581	0.0	808
p1	OZ185711.1	100.000	1599	0	0	41846	43444	98093	99691	0.0	2953
p1	CP153375.1	100.000	437	0	0	23203	23639	35792	36228	0.0	808
p1	CP030342.1	100.000	437	0	0	23203	23639	58211	57775	0.0	808
p1	CP029102.1	100.000	437	0	0	23203	23639	51530	51094	0.0	808
p1	CP168102.1	100.000	437	0	0	23203	23639	78922	79358	0.0	808
p1	CP168107.1	100.000	1599	0	0	41846	43444	83738	85336	0.0	2953
p1	CP168113.1	100.000	437	0	0	23203	23639	44521	44085	0.0	808
p1	CP027158.1	100.000	2105	0	0	51960	54064	1	2105	0.0	3888
p1	CP165945.1	100.000	437	0	0	23203	23639	25017	24581	0.0	808
p1	CP165939.1	100.000	437	0	0	23203	23639	25017	24581	0.0	808
p1	CP165840.1	100.000	437	0	0	23203	23639	25017	24581	0.0	808
p1	CP165859.1	100.000	437	0	0	23203	23639	25017	24581	0.0	808
p1	CP162034.1	100.000	437	0	0	23203	23639	25017	24581	0.0	808
p1	CP025010.1	100.000	437	0	0	23203	23639	25067	24631	0.0	808
p1	CP023928.1	100.000	437	0	0	23203	23639	80124	79688	0.0	808
p1	KY798507.1	100.000	437	0	0	23203	23639	29059	29495	0.0	808
p1	CP143508.1	100.000	437	0	0	23203	23639	208576	209012	0.0	808
p1	CP142900.1	100.000	437	0	0	23203	23639	25017	24581	0.0	808
p1	CP142911.1	100.000	1599	0	0	41846	43444	83739	85337	0.0	2953
p1	OQ821115.1	100.000	437	0	0	23203	23639	25017	24581	0.0	808
p1	OQ821111.1	100.000	437	0	0	23203	23639	25017	24581	0.0	808
p1	OQ821101.1	100.000	437	0	0	23203	23639	25017	24581	0.0	808
p1	OQ821050.1	100.000	437	0	0	23203	23639	25017	24581	0.0	808
p1	OQ096263.1	100.000	437	0	0	23203	23639	25017	24581	0.0	808
p1	KU665642.1	100.000	116	0	0	43326	43441	23741	23626	2.14e-48	215
p1	LT216438.1	100.000	437	0	0	23203	23639	82561	82125	0.0	808
p1	HG969999.1	100.000	437	0	0	23203	23639	22018	22454	0.0	808
p1	HG969997.1	100.000	116	0	0	43326	43441	26886	26771	2.14e-48	215
p1	HG969995.1	100.000	437	0	0	23203	23639	29059	29495	0.0	808
p1	OR126577.1	100.000	437	0	0	23203	23639	25017	24581	0.0	808
p1	KU295133.1	100.000	437	0	0	23203	23639	25247	25683	0.0	808
p1	ON002622.2	100.000	4415	0	0	36002	40416	91852	87438	0.0	8154
p1	ON002623.2	100.000	437	0	0	23203	23639	25017	24581	0.0	808
p1	CP011986.1	100.000	437	0	0	23203	23639	25248	25684	0.0	808
p1	OP378662.1	100.000	437	0	0	23203	23639	25017	24581	0.0	808
p1	CP115931.1	100.000	437	0	0	23203	23639	25245	25681	0.0	808
p1	CP110959.1	100.000	437	0	0	23203	23639	25017	24581	0.0	808
p1	CP110953.1	100.000	437	0	0	23203	23639	25017	24581	0.0	808
p1	CP100313.1	100.000	116	0	0	43326	43441	26524	26639	2.14e-48	215
p1	CP100309.1	100.000	116	0	0	43326	43441	26524	26639	2.14e-48	215
p1	ON081622.1	100.000	437	0	0	23203	23639	25248	25684	0.0	808
p1	ON081620.1	100.000	437	0	0	23203	23639	25248	25684	0.0	808
p1	CP098358.1	100.000	437	0	0	23203	23639	25017	24581	0.0	808
p1	OW969867.1	100.000	437	0	0	23203	23639	25017	24581	0.0	808
p1	OW969650.1	100.000	437	0	0	23203	23639	25017	24581	0.0	808
p1	OW968149.1	100.000	437	0	0	23203	23639	25017	24581	0.0	808
p1	OW968002.1	100.000	437	0	0	23203	23639	25017	24581	0.0	808
p1	OW967278.1	100.000	1599	0	0	41846	43444	83738	85336	0.0	2953
p1	OW967612.1	100.000	437	0	0	23203	23639	25017	24581	0.0	808
p1	OW967582.1	100.000	437	0	0	23203	23639	25017	24581	0.0	808
p1	OW967553.1	100.000	437	0	0	23203	23639	25017	24581	0.0	808
p1	OW967394.1	100.000	1599	0	0	41846	43444	38338	39936	0.0	2953
p1	OW967369.1	100.000	437	0	0	23203	23639	25017	24581	0.0	808
p1	OW967252.1	100.000	437	0	0	23203	23639	25017	24581	0.0	808
p1	OW967233.1	100.000	437	0	0	23203	23639	25017	24581	0.0	808
p1	OW967191.1	100.000	437	0	0	23203	23639	25017	24581	0.0	808
p1	OW967169.1	100.000	437	0	0	23203	23639	25017	24581	0.0	808
p1	OW848959.1	100.000	437	0	0	23203	23639	25017	24581	0.0	808
p1	OW848955.1	100.000	437	0	0	23203	23639	25017	24581	0.0	808
p1	OW848948.1	100.000	437	0	0	23203	23639	25017	24581	0.0	808
p1	OW848941.1	100.000	437	0	0	23203	23639	25017	24581	0.0	808
p1	OW848934.1	100.000	437	0	0	23203	23639	25017	24581	0.0	808
p1	OW848930.1	100.000	437	0	0	23203	23639	25017	24581	0.0	808
p1	OW848923.1	100.000	437	0	0	23203	23639	25017	24581	0.0	808
p1	OW848919.1	100.000	437	0	0	23203	23639	25017	24581	0.0	808
p1	OW848860.1	100.000	437	0	0	23203	23639	25017	24581	0.0	808
p1	OW848843.1	100.000	1599	0	0	41846	43444	83738	85336	0.0	2953
p1	OW849072.1	100.000	437	0	0	23203	23639	25017	24581	0.0	808
p1	OW849039.1	100.000	437	0	0	23203	23639	25017	24581	0.0	808
p1	OW849036.1	100.000	437	0	0	23203	23639	25017	24581	0.0	808
p1	OW849025.1	100.000	437	0	0	23203	23639	25017	24581	0.0	808
p1	OW849018.1	100.000	437	0	0	23203	23639	25017	24581	0.0	808
p1	OM489431.1	100.000	437	0	0	23203	23639	25017	24581	0.0	808
p1	OM489426.1	100.000	116	0	0	43326	43441	26524	26639	2.14e-48	215
p1	OM489425.1	100.000	116	0	0	43326	43441	26524	26639	2.14e-48	215
p1	OV408205.1	100.000	437	0	0	23203	23639	29442	29006	0.0	808
p1	CP095778.1	100.000	437	0	0	23203	23639	25017	24581	0.0	808
p1	CP095782.1	100.000	437	0	0	23203	23639	25017	24581	0.0	808
p1	CP091753.1	100.000	3827	0	0	36590	40416	90486	86660	0.0	7068
p1	CP091757.1	100.000	3827	0	0	36590	40416	90486	86660	0.0	7068
p1	CP092767.1	100.000	437	0	0	23203	23639	25017	24581	0.0	808
p1	CP092761.1	100.000	437	0	0	23203	23639	25017	24581	0.0	808
p1	CP067901.1	100.000	437	0	0	40417	40853	28536	28100	0.0	808
p1	CP067874.1	100.000	437	0	0	23203	23639	25017	24581	0.0	808
p1	CP067833.1	100.000	437	0	0	23203	23639	25017	24581	0.0	808
p1	CP067819.1	100.000	437	0	0	23203	23639	25017	24581	0.0	808
p1	CP067798.1	100.000	581	0	0	36005	36585	61332	61912	0.0	1074
p1	CP067787.1	100.000	437	0	0	23203	23639	25017	24581	0.0	808
p1	CP067783.1	100.000	437	0	0	23203	23639	25017	24581	0.0	808
p1	CP067771.1	100.000	437	0	0	23203	23639	25017	24581	0.0	808
p1	CP067730.1	100.000	437	0	0	23203	23639	25017	24581	0.0	808
p1	CP067726.1	100.000	437	0	0	23203	23639	25017	24581	0.0	808
p1	CP067681.1	100.000	437	0	0	23203	23639	25017	24581	0.0	808
p1	CP067669.1	100.000	437	0	0	23203	23639	25017	24581	0.0	808
p1	CP067639.1	100.000	437	0	0	23203	23639	25017	24581	0.0	808
p1	CP067634.1	100.000	1046	0	0	53019	54064	110896	111941	0.0	1932
p1	CP067614.1	100.000	437	0	0	23203	23639	25017	24581	0.0	808
p1	CP067595.1	100.000	437	0	0	23203	23639	25017	24581	0.0	808
p1	CP067590.1	100.000	437	0	0	40417	40853	28536	28100	0.0	808
p1	CP067573.1	100.000	437	0	0	23203	23639	25017	24581	0.0	808
p1	CP067553.1	100.000	437	0	0	23203	23639	25017	24581	0.0	808
p1	CP067545.1	100.000	1046	0	0	53019	54064	108069	109114	0.0	1932
p1	CP067539.1	100.000	1046	0	0	53019	54064	112584	113629	0.0	1932
p1	CP067527.1	100.000	437	0	0	23203	23639	25017	24581	0.0	808
p1	CP067492.1	100.000	1878	0	0	52187	54064	113440	115317	0.0	3469
p1	CP067476.1	100.000	437	0	0	23203	23639	25017	24581	0.0	808
p1	CP067461.1	100.000	437	0	0	23203	23639	25017	24581	0.0	808
p1	CP067451.1	100.000	437	0	0	23203	23639	25017	24581	0.0	808
p1	CP083008.1	100.000	437	0	0	23203	23639	117792	117356	0.0	808
p1	CP008833.1	100.000	437	0	0	23203	23639	29059	29495	0.0	808
p1	KJ146687.1	100.000	437	0	0	23203	23639	25248	25684	0.0	808
p1	KF874497.2	100.000	437	0	0	23203	23639	29059	29495	0.0	808
p1	KF874499.1	100.000	437	0	0	23203	23639	29059	29495	0.0	808
p1	KF874496.1	100.000	437	0	0	23203	23639	29059	29495	0.0	808
p1	CP080753.1	100.000	437	0	0	23203	23639	2700	3136	0.0	808
p1	CP080720.1	100.000	437	0	0	23203	23639	34191	33755	0.0	808
p1	CP080699.1	100.000	437	0	0	23203	23639	34191	33755	0.0	808
p1	CP080741.1	100.000	437	0	0	23203	23639	34191	33755	0.0	808
p1	CP080690.1	100.000	437	0	0	23203	23639	74901	75337	0.0	808
p1	CP080654.1	100.000	437	0	0	23203	23639	25017	24581	0.0	808
p1	CP080681.1	100.000	437	0	0	23203	23639	2700	3136	0.0	808
p1	CP080703.1	100.000	1599	0	0	41846	43444	31381	32979	0.0	2953
p1	CP080666.1	100.000	1599	0	0	41846	43444	104264	102666	0.0	2953
p1	FR997880.1	100.000	437	0	0	23203	23639	25017	24581	0.0	808
p1	MW650891.1	100.000	437	0	0	23203	23639	117147	116711	0.0	808
p1	MW650890.1	100.000	437	0	0	23203	23639	25017	24581	0.0	808
p1	MW650887.1	100.000	4415	0	0	36002	40416	75377	70963	0.0	8154
p1	MT809695.2	100.000	437	0	0	23203	23639	25017	24581	0.0	808
p1	MT809697.1	100.000	116	0	0	43326	43441	26521	26636	2.14e-48	215
p1	MT809701.1	100.000	437	0	0	23203	23639	25017	24581	0.0	808
p1	MT809699.1	100.000	437	0	0	23203	23639	74896	75332	0.0	808
p1	CP070560.1	100.000	437	0	0	23203	23639	68757	68321	0.0	808
p1	JN233705.2	100.000	437	0	0	23203	23639	109920	109484	0.0	808
p1	MT560075.1	100.000	437	0	0	23203	23639	25017	24581	0.0	808
p1	CP061387.1	100.000	437	0	0	23203	23639	25017	24581	0.0	808
p1	CP056026.1	100.000	437	0	0	23203	23639	25017	24581	0.0	808
p1	GU595196.1	100.000	437	0	0	23203	23639	29059	29495	0.0	808
p1	CP137372.1	100.000	1599	0	0	41846	43444	78047	79645	0.0	2953
p1	CP137375.1	100.000	116	0	0	43326	43441	201377	201492	2.14e-48	215
p1	CP050168.1	100.000	437	0	0	23203	23639	25017	24581	0.0	808
p1	CP048380.1	100.000	1599	0	0	41846	43444	228570	226972	0.0	2953
p1	CP037930.1	100.000	437	0	0	23203	23639	34929	34493	0.0	808
p1	CP027056.1	100.000	437	0	0	23203	23639	23847	24283	0.0	808
p1	CP022917.1	100.000	437	0	0	40417	40853	172000	171564	0.0	808
p1	PQ284035.1	100.000	437	0	0	23203	23639	25319	25755	0.0	808
p1	CP126063.1	100.000	437	0	0	23203	23639	79625	79189	0.0	808
p1	CP110937.1	100.000	437	0	0	23203	23639	25017	24581	0.0	808
p1	CP110943.1	100.000	437	0	0	23203	23639	25017	24581	0.0	808
p1	OW967603.1	100.000	437	0	0	23203	23639	25017	24581	0.0	808
p1	OW848916.1	100.000	437	0	0	23203	23639	25017	24581	0.0	808
p1	CP067884.1	100.000	437	0	0	23203	23639	25017	24581	0.0	808
p1	CP067868.1	100.000	437	0	0	23203	23639	25017	24581	0.0	808
p1	CP067723.1	100.000	4415	0	0	36002	40416	59568	63982	0.0	8154
p1	CP090627.1	100.000	437	0	0	23203	23639	25017	24581	0.0	808
p1	CP090624.1	100.000	437	0	0	23203	23639	25017	24581	0.0	808
p1	CP007730.1	100.000	437	0	0	23203	23639	29059	29495	0.0	808
p1	JX442977.1	100.000	437	0	0	40417	40853	34899	34463	0.0	808
p1	JX442975.1	100.000	437	0	0	23203	23639	25683	26119	0.0	808
p1	MT809694.2	100.000	437	0	0	23203	23639	25017	24581	0.0	808
p1	CP058327.1	100.000	437	0	0	23203	23639	82041	82477	0.0	808
p1	KY271403.1	100.000	435	0	0	23203	23637	112982	112548	0.0	804
p1	KJ721790.1	100.000	437	0	0	23203	23639	25247	25683	0.0	808
p1	KF874498.1	100.000	437	0	0	23203	23639	29059	29495	0.0	808
p1	MT560073.1	100.000	116	0	0	43326	43441	26511	26626	2.14e-48	215
p1	CP012000.1	100.000	437	0	0	23203	23639	25245	25681	0.0	808
p1	CP127502.1	100.000	4413	0	0	36004	40416	215387	210975	0.0	8150
p1	CP133745.1	100.000	437	0	0	23203	23639	78849	78413	0.0	808
p1	CP019774.1	100.000	437	0	0	23203	23639	86599	87035	0.0	808
p1	CP173451.1	100.000	2170	0	0	38247	40416	65646	63477	0.0	4008
p1	LC056098.1	100.000	437	0	0	23203	23639	5385	5821	0.0	808
p1	CP034201.2	100.000	2245	0	0	36002	38246	265048	267292	0.0	4146
p1	MW363917.1	100.000	3395	0	0	23640	27034	20450	17056	0.0	6270
p1	MW363916.1	100.000	3827	0	0	36590	40416	19666	23492	0.0	7068
p1	MW363914.1	100.000	3395	0	0	23640	27034	14028	10634	0.0	6270
p1	MW363913.1	100.000	3395	0	0	23640	27034	83385	79991	0.0	6270
p1	CP153892.1	100.000	3827	0	0	36590	40416	31684	27858	0.0	7068
p1	CP128703.1	100.000	4415	0	0	36002	40416	7292	11706	0.0	8154
p1	CP050374.1	100.000	3810	0	0	36590	40399	2650	6459	0.0	7036
p1	CP067954.1	100.000	64	0	0	26821	26884	20987	20924	1.72e-19	119
p1	CP132632.1	100.000	2206	0	0	41237	43442	296500	294295	0.0	4074
p1	MT809700.1	100.000	437	0	0	23203	23639	25031	24595	0.0	808
p1	CP166705.1	100.000	1598	0	0	41846	43443	73935	72338	0.0	2952
p1	CP168490.1	100.000	1599	0	0	41846	43444	327137	328735	0.0	2953
p1	MT815555.1	100.000	7341	0	0	31495	38835	17354	24694	0.0	13557
p1	CP103607.1	100.000	437	0	0	23203	23639	25052	24616	0.0	808
p1	CP171570.1	100.000	1599	0	0	41846	43444	34464	36062	0.0	2953
p1	CP154093.1	100.000	608	0	0	43437	44044	130080	130687	0.0	1123
p1	CP067779.1	100.000	1235	0	0	46529	47763	55395	56629	0.0	2281
p1	CP039528.1	100.000	41	0	0	36003	36043	393541	393501	1.05e-06	76.8
p1	CP039541.1	100.000	41	0	0	36003	36043	95949	95989	1.05e-06	76.8
p1	CP029000.1	100.000	2831	0	0	36005	38835	108466	105636	0.0	5228
p1	CP167946.1	100.000	2831	0	0	36005	38835	4953	2123	0.0	5228
p1	CP021328.1	100.000	2830	0	0	36006	38835	183073	180244	0.0	5227
p1	CP134022.1	100.000	404	0	0	42857	43260	107274	107677	0.0	747
p1	MZ726784.1	100.000	41	0	0	36003	36043	12589	12549	1.05e-06	76.8
p1	CP018992.1	100.000	437	0	0	23203	23639	78654	79090	0.0	808
p1	CP166334.1	100.000	2831	0	0	36005	38835	70198	67368	0.0	5228
p1	CP134027.1	100.000	2805	0	0	36031	38835	1	2805	0.0	5180
p1	CP129697.1	100.000	404	0	0	42857	43260	34683	34280	0.0	747
p1	CP046952.1	100.000	4370	0	0	36005	40374	61596	57227	0.0	8070
p1	CP046384.1	100.000	4370	0	0	36005	40374	61596	57227	0.0	8070
p1	CP067764.1	100.000	1046	0	0	53019	54064	45739	46784	0.0	1932
p1	CP044045.1	100.000	3508	0	0	36590	40097	31425	34932	0.0	6479
p1	CP173456.1	100.000	774	0	0	21727	22500	1	774	0.0	1430
p1	CP171578.1	100.000	413	0	0	36590	37002	413	1	0.0	763
p1	CP171575.1	100.000	238	0	0	40417	40654	116865	116628	3.24e-116	440
p1	CP023922.1	100.000	3827	0	0	36590	40416	129012	125186	0.0	7068
p1	CP146186.1	100.000	3454	0	0	36590	40043	91343	94796	0.0	6379
p1	CP146171.1	100.000	3454	0	0	36590	40043	91390	94843	0.0	6379
p1	CP146151.1	100.000	3454	0	0	36590	40043	92787	96240	0.0	6379
p1	CP146166.1	100.000	3454	0	0	36590	40043	92787	96240	0.0	6379
p1	CP146146.1	100.000	3454	0	0	36590	40043	61701	58248	0.0	6379
p1	CP128778.1	100.000	327	0	0	40090	40416	29847	29521	1.09e-165	604
p1	CP095558.1	100.000	3710	0	0	30328	34037	79756	76047	0.0	6852
p1	CP126988.1	100.000	2852	0	0	30330	33181	75357	72506	0.0	5267
p1	CP102994.1	100.000	3395	0	0	23640	27034	75982	79376	0.0	6270
p1	CP096173.1	100.000	1318	0	0	42127	43444	58121	59438	0.0	2435
p1	CP095682.1	100.000	161	0	0	28188	28348	69496	69656	2.06e-73	298
p1	CP095652.1	100.000	1318	0	0	42127	43444	58266	59583	0.0	2435
p1	CP095636.1	100.000	3395	0	0	23640	27034	66101	69495	0.0	6270
p1	CP095598.1	100.000	3395	0	0	23640	27034	71284	74678	0.0	6270
p1	CP095571.1	100.000	1318	0	0	42127	43444	58273	59590	0.0	2435
p1	CP067711.1	100.000	3214	0	0	36590	39803	61460	58247	0.0	5936
p1	CP083056.1	100.000	3214	0	0	36590	39803	26481	23268	0.0	5936
p1	CP079643.1	100.000	3454	0	0	36590	40043	61701	58248	0.0	6379
p1	CP079187.1	100.000	3508	0	0	36590	40097	52136	48629	0.0	6479
p1	CP079180.1	100.000	3508	0	0	36590	40097	52136	48629	0.0	6479
p1	LC521854.1	100.000	3395	0	0	23640	27034	12698	9304	0.0	6270
p1	LC521835.1	100.000	3395	0	0	23640	27034	12229	8835	0.0	6270
p1	LC521834.1	100.000	3395	0	0	23640	27034	115418	118812	0.0	6270
p1	CP070460.1	100.000	3454	0	0	36590	40043	61701	58248	0.0	6379
p1	CP070446.1	100.000	3454	0	0	36590	40043	61701	58248	0.0	6379
p1	CP070411.1	100.000	3454	0	0	36590	40043	61701	58248	0.0	6379
p1	CP171572.1	100.000	413	0	0	36590	37002	413	1	0.0	763
p1	OY978236.1	100.000	2834	0	0	36002	38835	170508	173341	0.0	5234
p1	LC613146.1	100.000	3395	0	0	23640	27034	47039	50433	0.0	6270
p1	CP170120.1	100.000	41	0	0	36003	36043	68845	68805	1.05e-06	76.8
p1	OY978495.1	100.000	2834	0	0	36002	38835	86866	84033	0.0	5234
p1	OY899162.1	100.000	116	0	0	43326	43441	9563	9448	2.14e-48	215
p1	OY856404.1	100.000	2834	0	0	36002	38835	167744	164911	0.0	5234
p1	CP046942.1	100.000	4370	0	0	36005	40374	80106	75737	0.0	8070
p1	CP036321.1	100.000	40	0	0	40417	40456	48738	48699	3.78e-06	75.0
p1	CP036328.1	100.000	102	0	0	46431	46532	52939	52838	1.30e-40	189
p1	CP154024.1	100.000	4415	0	0	36002	40416	141667	146081	0.0	8154
p1	CP060425.1	100.000	266	0	0	40151	40416	28982	29247	8.82e-132	492
p1	CP045676.1	100.000	43	0	0	36001	36043	24761	24719	8.13e-08	80.5
p1	CP020904.1	100.000	116	0	0	43326	43441	69663	69548	2.14e-48	215
p1	CP132642.1	100.000	1355	0	0	46529	47883	57833	59187	0.0	2503
p1	CP096183.1	100.000	3395	0	0	23640	27034	62871	66265	0.0	6270
p1	CP095585.1	100.000	3395	0	0	23640	27034	66611	63217	0.0	6270
p1	MK649823.1	100.000	63	0	0	18145	18207	151199	151137	6.20e-19	117
p1	OP389273.1	100.000	16904	0	0	23513	40416	95625	112528	0.0	31216
p1	ON261191.1	100.000	437	0	0	23203	23639	154010	154446	0.0	808
p1	CP132637.1	100.000	1355	0	0	46529	47883	57398	58752	0.0	2503
p1	CP084395.1	100.000	2245	0	0	36002	38246	212571	214815	0.0	4146
p1	CP067496.1	100.000	1335	0	0	52730	54064	129495	130829	0.0	2466
p1	CP067941.1	100.000	1064	0	0	1	1064	1	1064	0.0	1965
p1	CP021881.1	100.000	116	0	0	43326	43441	80116	80231	2.14e-48	215
p1	CP067738.1	100.000	15852	0	0	1	15852	1	15852	0.0	29274
p1	LC492467.1	100.000	64	0	0	26821	26884	11691	11628	1.72e-19	119
p1	CP067893.1	100.000	15447	0	0	1	15447	1	15447	0.0	28526
p1	PQ126467.1	100.000	1599	0	0	41846	43444	205339	203741	0.0	2953
p1	CP050380.1	100.000	1599	0	0	41846	43444	207064	205466	0.0	2953
p1	CP173577.1	100.000	1599	0	0	41846	43444	146739	145141	0.0	2953
p1	PQ284026.1	100.000	1599	0	0	41846	43444	204194	205792	0.0	2953
p1	PQ284023.1	100.000	1599	0	0	41846	43444	124232	125830	0.0	2953
p1	PQ284024.1	100.000	1599	0	0	41846	43444	209735	211333	0.0	2953
p1	PQ284027.1	100.000	1599	0	0	41846	43444	215105	216703	0.0	2953
p1	PQ284025.1	100.000	1599	0	0	41846	43444	199745	201343	0.0	2953
p1	PQ126489.1	100.000	1599	0	0	41846	43444	468223	469821	0.0	2953
p1	PQ126482.1	100.000	1599	0	0	41846	43444	169067	170665	0.0	2953
p1	PQ126481.1	100.000	1599	0	0	41846	43444	209276	210874	0.0	2953
p1	PQ126473.1	100.000	1159	0	0	27032	28190	3393	2235	0.0	2141
p1	PQ126470.1	100.000	1599	0	0	41846	43444	205824	207422	0.0	2953
p1	PQ126464.1	100.000	3753	0	0	36590	40342	62616	66368	0.0	6931
p1	PQ126458.1	100.000	1599	0	0	41846	43444	26730	28328	0.0	2953
p1	PQ126453.1	100.000	1599	0	0	41846	43444	226948	225350	0.0	2953
p1	PQ126451.1	100.000	1599	0	0	41846	43444	168307	169905	0.0	2953
p1	PQ126447.1	100.000	1599	0	0	41846	43444	208645	210243	0.0	2953
p1	CP137400.1	100.000	1599	0	0	41846	43444	170350	168752	0.0	2953
p1	ON081623.1	100.000	1599	0	0	41846	43444	214978	216576	0.0	2953
p1	ON081621.1	100.000	1599	0	0	41846	43444	214979	216577	0.0	2953
p1	MW911671.1	100.000	1599	0	0	41846	43444	206770	208368	0.0	2953
p1	MW911669.1	100.000	1159	0	0	27032	28190	3606	2448	0.0	2141
p1	MW911668.1	100.000	1599	0	0	41846	43444	206828	208426	0.0	2953
p1	MW911666.1	100.000	1599	0	0	41846	43444	199403	201001	0.0	2953
p1	CP077784.1	100.000	1599	0	0	41846	43444	207458	209056	0.0	2953
p1	CP072810.1	100.000	1599	0	0	41846	43444	206843	208441	0.0	2953
p1	CP173452.1	100.000	1599	0	0	41846	43444	79954	81552	0.0	2953
p1	CP066856.1	100.000	1599	0	0	41846	43444	168299	169897	0.0	2953
p1	CP173459.1	100.000	4372	0	0	36002	40373	246011	241640	0.0	8074
p1	CP173440.1	100.000	1599	0	0	41846	43444	67137	65539	0.0	2953
p1	PQ126448.1	100.000	1599	0	0	41846	43444	208638	210236	0.0	2953
p1	PQ126488.1	100.000	1599	0	0	41846	43444	209317	210915	0.0	2953
p1	CP173550.1	100.000	1599	0	0	41846	43444	31101	29503	0.0	2953
p1	CP092755.1	100.000	437	0	0	23203	23639	10154	9718	0.0	808
p1	CP126048.1	100.000	14747	0	0	1	14747	1	14747	0.0	27233
p1	CP067793.1	100.000	116	0	0	43326	43441	35910	35795	2.14e-48	215
p1	CP136407.1	100.000	3778	0	0	1	3778	109862	113639	0.0	6977
p1	CP165809.1	100.000	4281	0	0	1	4281	1	4281	0.0	7906
p1	CP135509.1	100.000	13239	0	0	1	13239	50182	63420	0.0	24448
p1	CP109704.1	100.000	437	0	0	23203	23639	85212	85648	0.0	808
p1	CP173515.1	100.000	2023	0	0	41419	43441	28516	30538	0.0	3736
p1	CP139795.1	100.000	4522	0	0	1	4522	111579	116100	0.0	8351
p1	PQ126476.1	100.000	5681	0	0	32566	38246	104957	99277	0.0	10491
p1	CP072809.1	100.000	2206	0	0	41237	43442	259557	261762	0.0	4074
p1	PQ126477.1	100.000	10015	0	0	30328	40342	208685	218699	0.0	18495
p1	CP141551.1	100.000	5103	0	0	1	5103	65277	60175	0.0	9424
p1	CP110964.1	100.000	437	0	0	23203	23639	28319	27883	0.0	808
p1	KJ146689.1	100.000	437	0	0	23203	23639	42695	42259	0.0	808
p1	CP151861.1	100.000	437	0	0	23203	23639	231756	232192	0.0	808
p1	CP098430.1	99.998	54064	1	0	1	54064	1	54064	0.0	99832
p1	OQ723099.1	99.997	29739	1	0	24326	54064	24209	53947	0.0	54913
p1	CP074090.1	99.996	54064	2	0	1	54064	1	54064	0.0	99827
p1	LC521845.1	99.996	54064	2	0	1	54064	1	54064	0.0	99827
p1	OQ785270.1	99.996	27850	1	0	1	27850	26218	54067	0.0	51424
p1	AP018834.1	99.994	54065	1	2	1	54064	1	54064	0.0	99821
p1	CP072928.1	99.994	54064	3	0	1	54064	1	54064	0.0	99821
p1	CP082992.1	99.994	54065	2	1	1	54064	1	54065	0.0	99821
p1	CP173490.1	99.994	15800	1	0	29376	45175	38583	54382	0.0	29172
p1	OZ111522.1	99.991	54064	5	0	1	54064	1	54064	0.0	99810
p1	OW970447.1	99.969	9786	3	0	44279	54064	28416	38201	0.0	18055
p1	OW970390.1	99.969	9786	3	0	44279	54064	28017	37802	0.0	18055
p1	KJ187751.1	99.966	17582	2	4	22820	40400	11239	28817	0.0	32431
p1	CP137376.1	99.965	2851	1	0	30331	33181	62634	65484	0.0	5260
p1	CP137355.1	99.965	2852	1	0	30330	33181	139973	137122	0.0	5262
p1	OZ185736.1	99.956	2292	1	0	18249	20540	56495	58786	0.0	4228
p1	CP174027.1	99.946	1862	1	0	20639	22500	51669	49808	0.0	3434
p1	CP150006.1	99.946	1862	1	0	20639	22500	60565	58704	0.0	3434
p1	CP035907.1	99.946	1862	1	0	20639	22500	1191	3052	0.0	3434
p1	CP036193.1	99.946	1862	1	0	20639	22500	1192	3053	0.0	3434
p1	CP165936.1	99.934	7539	2	1	46529	54064	77692	85230	0.0	13891
p1	CP165923.1	99.934	7539	2	1	46529	54064	94892	102430	0.0	13891
p1	CP165890.1	99.934	7539	2	1	46529	54064	60847	68385	0.0	13891
p1	CP117222.1	99.926	10755	7	1	20645	31399	1365	12118	0.0	19815
p1	MK649824.1	99.926	1356	1	0	46529	47884	12237	13592	0.0	2499
p1	CP033947.1	99.926	1356	1	0	46529	47884	59995	58640	0.0	2499
p1	CP136044.1	99.926	1356	1	0	46529	47884	64821	63466	0.0	2499
p1	CP067047.1	99.926	1356	1	0	46529	47884	52270	50915	0.0	2499
p1	CP079684.1	99.926	1356	1	0	46529	47884	61843	60488	0.0	2499
p1	CP079607.1	99.926	1356	1	0	46529	47884	61849	60494	0.0	2499
p1	CP165932.1	99.920	7539	3	1	46529	54064	77742	85280	0.0	13886
p1	CP101879.1	99.920	1250	1	0	20639	21888	20688	19439	0.0	2303
p1	CP117214.1	99.917	9650	7	1	20645	30294	1365	11013	0.0	17775
p1	CP173431.1	99.893	1862	2	0	20639	22500	31735	33596	0.0	3428
p1	OW970376.1	99.878	819	1	0	40417	41235	31347	32165	0.0	1507
p1	MT129535.1	99.878	820	1	0	40417	41236	52089	52908	0.0	1509
p1	PQ329330.1	99.878	820	1	0	40417	41236	22872	23691	0.0	1509
p1	CP165913.1	99.878	821	1	0	40417	41237	22872	23692	0.0	1511
p1	CP165909.1	99.878	821	1	0	40417	41237	22872	23692	0.0	1511
p1	CP165864.1	99.878	820	1	0	40417	41236	22872	23691	0.0	1509
p1	CP165823.1	99.878	820	1	0	40417	41236	22872	23691	0.0	1509
p1	CP165836.1	99.878	820	1	0	40417	41236	22872	23691	0.0	1509
p1	CP132655.1	99.878	820	1	0	40417	41236	4272	3453	0.0	1509
p1	CP091593.1	99.878	820	1	0	40417	41236	3986	4805	0.0	1509
p1	CP067863.1	99.878	820	1	0	40417	41236	20030	19211	0.0	1509
p1	CP067581.1	99.878	820	1	0	40417	41236	20030	19211	0.0	1509
p1	CP084045.1	99.878	822	1	0	40415	41236	52761	51940	0.0	1513
p1	CP011981.1	99.878	820	1	0	40417	41236	21729	22548	0.0	1509
p1	KY798505.1	99.786	17279	33	4	1	17277	104841	87565	0.0	31700
p1	MN657251.1	99.418	6183	36	0	47882	54064	94777	100959	0.0	11219
p1	OZ185700.1	99.418	6183	36	0	47882	54064	94780	100962	0.0	11219
p1	OZ185732.1	99.418	6183	36	0	47882	54064	94778	100960	0.0	11219
p1	CP094371.1	99.418	6183	36	0	47882	54064	96070	102252	0.0	11219
p1	CP067645.1	99.418	6183	36	0	47882	54064	96926	103108	0.0	11219
p1	CP086668.1	99.418	6183	36	0	47882	54064	96070	102252	0.0	11219
p1	CP080748.1	99.418	6183	36	0	47882	54064	2992	9174	0.0	11219
p1	CP059315.1	99.418	6183	36	0	47882	54064	94877	101059	0.0	11219
p1	OZ185682.1	99.418	6183	36	0	47882	54064	95920	102102	0.0	11219
p1	OZ185706.1	99.418	6183	36	0	47882	54064	94766	100948	0.0	11219
p1	OZ185694.1	99.402	6183	37	0	47882	54064	94777	100959	0.0	11213
p1	CP015824.1	99.402	6183	37	0	47882	54064	80483	74301	0.0	11213
p1	HG969998.1	99.402	6183	37	0	47882	54064	47032	40850	0.0	11213
p1	CP124151.1	99.402	6184	36	1	47882	54064	82819	76636	0.0	11213
p1	CP154081.1	99.402	6185	35	1	47882	54064	11691	17875	0.0	11215
p1	CP091822.1	99.385	6183	38	0	47882	54064	5138150	5131968	0.0	11208
p1	MG700550.1	99.138	116	0	1	43326	43441	45828	45942	3.58e-46	207
p1	MG700548.1	98.856	437	0	4	23203	23639	39304	39735	0.0	774
# BLAST processed 1 queries
