# Supplementary material for: NDM-1 plasmid clustering reflects clonal transmission of Klebsiella pneumoniae ST147 in four hospitals in Berlin, Germany
Source: Antimicrob Resist Infect Control. 2025 Oct 2;14:114. doi: 10.1186/s13756-025-01639-x (PMC12492617; doi:10.1186/s13756-025-01639-x)
Supplement: Supplementary file 7 — Supplementary Material 7 [file 13756_2025_1639_MOESM7_ESM.csv]

query acc.ver	subject acc.ver	% identity	alignment length	mismatches	gap opens	q. start	q. end	s. start	s. end	evalue	bit score
p2	CP026753.1	100.000	10899	0	0	19953	30851	40888	51786	0.0	20127
p2	KT818627.1	100.000	10899	0	0	19953	30851	70931	81829	0.0	20127
p2	CP079632.1	100.000	10899	0	0	19953	30851	34917	45815	0.0	20127
p2	CP079627.1	100.000	10899	0	0	19953	30851	34917	45815	0.0	20127
p2	CP079134.1	100.000	10899	0	0	19953	30851	65093	54195	0.0	20127
p2	CP079123.1	100.000	10899	0	0	19953	30851	36715	25817	0.0	20127
p2	CP018737.1	100.000	10879	0	0	13710	24588	24421	13543	0.0	20090
p2	LC807802.1	99.994	15748	1	0	26437	42184	43657	27910	0.0	29076
p2	CP074531.1	99.994	15510	1	0	14754	30263	16392	31901	0.0	28637
p2	PQ126452.1	99.992	24417	2	0	12107	36523	169964	145548	0.0	45079
p2	GU553923.1	99.992	11793	1	0	13254	25046	21828	10036	0.0	21773
p2	CP021881.1	99.991	22556	2	0	19875	42430	78610	101165	0.0	41643
p2	PQ126454.1	99.991	21565	2	0	12107	33671	243644	265208	0.0	39813
p2	CP082986.1	99.991	11732	1	0	26206	37937	202484	214215	0.0	21660
p2	CP082976.1	99.991	11732	1	0	26206	37937	202484	214215	0.0	21660
p2	CP050196.1	99.991	11482	1	0	25042	36523	1739959	1751440	0.0	21198
p2	CP050203.1	99.991	11479	1	0	25045	36523	5730081	5718603	0.0	21193
p2	CP057185.1	99.991	11479	1	0	25045	36523	1246667	1235189	0.0	21193
p2	CP050212.1	99.991	11478	1	0	25046	36523	5751936	5740459	0.0	21191
p2	CP153468.1	99.991	11477	1	0	25047	36523	4925188	4913712	0.0	21189
p2	CP162195.1	99.991	11477	1	0	25047	36523	588067	599543	0.0	21189
p2	CP145634.1	99.991	11477	1	0	25047	36523	1151716	1163192	0.0	21189
p2	CP057072.1	99.991	11387	1	0	25044	36430	2165602	2176988	0.0	21023
p2	CP018976.1	99.991	11386	1	0	25046	36431	286688	275303	0.0	21021
p2	CP010116.1	99.991	11386	1	0	25046	36431	2726802	2715417	0.0	21021
p2	CP062853.1	99.991	11386	1	0	25045	36430	2202523	2213908	0.0	21021
p2	CP062851.1	99.991	11386	1	0	25045	36430	2202522	2213907	0.0	21021
p2	CP056620.1	99.991	11386	1	0	25046	36431	2607648	2619033	0.0	21021
p2	CP050209.1	99.991	11385	1	0	25046	36430	5687499	5676115	0.0	21019
p2	PQ126487.1	99.991	11215	1	0	28607	39821	273805	262591	0.0	20705
p2	PQ126478.1	99.991	11215	1	0	28607	39821	253582	264796	0.0	20705
p2	PQ126459.1	99.991	11215	1	0	28607	39821	193382	182168	0.0	20705
p2	MW911670.1	99.991	11215	1	0	28607	39821	269316	258102	0.0	20705
p2	OM105937.1	99.991	11187	1	0	25337	36523	49180	37994	0.0	20654
p2	LC056159.1	99.991	10995	1	0	25529	36523	77032	66038	0.0	20299
p2	MW646303.1	99.991	10995	1	0	25529	36523	27351	16357	0.0	20299
p2	CP070438.1	99.991	10977	1	0	19875	30851	29221	40197	0.0	20266
p2	CP021947.1	99.991	10943	1	0	26437	37379	43122	54064	0.0	20203
p2	CP022612.1	99.991	10899	1	0	19953	30851	178300	189198	0.0	20122
p2	CP091600.1	99.991	10899	1	0	19953	30851	56053	66951	0.0	20122
p2	CP020070.1	99.991	10897	1	0	19953	30849	19861	30757	0.0	20118
p2	CP028170.1	99.991	10831	0	1	19434	30263	20295	9465	0.0	19994
p2	AP028130.1	99.991	10831	0	1	19434	30263	132820	121990	0.0	19994
p2	CP171582.1	99.989	17596	2	0	26438	44033	9016	26611	0.0	32483
p2	CP132632.1	99.989	17523	2	0	26511	44033	230713	213191	0.0	32348
p2	OQ723099.1	99.988	16091	2	0	26437	42527	40299	24209	0.0	29704
p2	CP045989.1	99.988	16039	2	0	20485	36523	32647	16609	0.0	29608
p2	PQ126467.1	99.987	15428	2	0	28607	44034	228082	212655	0.0	28480
p2	CP050380.1	99.987	15427	2	0	28607	44033	188143	203569	0.0	28478
p2	PQ284026.1	99.987	15427	2	0	28607	44033	223115	207689	0.0	28478
p2	PQ284023.1	99.987	15427	2	0	28607	44033	143153	127727	0.0	28478
p2	PQ284024.1	99.987	15427	2	0	28607	44033	228656	213230	0.0	28478
p2	PQ284027.1	99.987	15427	2	0	28607	44033	234026	218600	0.0	28478
p2	PQ284025.1	99.987	15427	2	0	28607	44033	218666	203240	0.0	28478
p2	PQ126489.1	99.987	15427	2	0	28607	44033	487144	471718	0.0	28478
p2	PQ126482.1	99.987	15427	2	0	28607	44033	187988	172562	0.0	28478
p2	PQ126481.1	99.987	15427	2	0	28607	44033	228197	212771	0.0	28478
p2	PQ126473.1	99.987	15427	2	0	28607	44033	217667	202241	0.0	28478
p2	PQ126470.1	99.987	15427	2	0	28607	44033	224745	209319	0.0	28478
p2	PQ126464.1	99.987	15427	2	0	28607	44033	212068	227494	0.0	28478
p2	PQ126458.1	99.987	15427	2	0	28607	44033	45651	30225	0.0	28478
p2	PQ126453.1	99.987	15427	2	0	28607	44033	208027	223453	0.0	28478
p2	PQ126451.1	99.987	15427	2	0	28607	44033	187228	171802	0.0	28478
p2	PQ126447.1	99.987	15427	2	0	28607	44033	227566	212140	0.0	28478
p2	CP137400.1	99.987	15427	2	0	28607	44033	151429	166855	0.0	28478
p2	ON081623.1	99.987	15427	2	0	28607	44033	233899	218473	0.0	28478
p2	ON081621.1	99.987	15427	2	0	28607	44033	233900	218474	0.0	28478
p2	MW911671.1	99.987	15427	2	0	28607	44033	225691	210265	0.0	28478
p2	MW911669.1	99.987	15427	2	0	28607	44033	190981	175555	0.0	28478
p2	MW911668.1	99.987	15427	2	0	28607	44033	225749	210323	0.0	28478
p2	MW911666.1	99.987	15427	2	0	28607	44033	218324	202898	0.0	28478
p2	CP077784.1	99.987	15427	2	0	28607	44033	226379	210953	0.0	28478
p2	CP072810.1	99.987	15427	2	0	28607	44033	225764	210338	0.0	28478
p2	OP389273.1	99.986	22084	3	0	21257	43340	117708	95625	0.0	40765
p2	OQ785270.1	99.984	12567	1	1	26437	39002	12567	1	0.0	23195
p2	CP069382.1	99.983	11691	2	0	24834	36524	151147	162837	0.0	21579
p2	CP085623.1	99.983	11657	2	0	24868	36524	175010	163354	0.0	21516
p2	CP068823.1	99.983	11483	1	1	25042	36523	4436835	4448317	0.0	21193
p2	CP171523.1	99.983	11479	2	0	25046	36524	165501	154023	0.0	21187
p2	CP147046.1	99.982	11388	1	1	25044	36431	1158172	1169558	0.0	21017
p2	AP022107.1	99.982	11385	2	0	25046	36430	2501932	2490548	0.0	21014
p2	CP173490.1	99.982	11041	2	0	26437	37477	49623	38583	0.0	20378
p2	CP137386.1	99.981	21444	4	0	22591	44034	1	21444	0.0	39578
p2	CP043351.1	99.981	16039	3	0	20485	36523	32647	16609	0.0	29602
p2	CP066856.1	99.981	15427	3	0	28607	44033	187220	171794	0.0	28472
p2	MW245019.1	99.981	10796	2	0	28607	39402	273303	284098	0.0	19926
p2	CP091398.1	99.981	10597	2	0	25044	35640	3194747	3184151	0.0	19558
p2	CP029118.1	99.981	10567	2	0	14480	25046	83837	94403	0.0	19503
p2	PP320279.1	99.981	10567	2	0	14480	25046	205489	216055	0.0	19503
p2	CP137360.1	99.980	20124	4	0	23911	44034	1	20124	0.0	37140
p2	CP174083.1	99.978	17928	4	0	26107	44034	167258	149331	0.0	33085
p2	CP168459.1	99.978	17928	4	0	26107	44034	294339	312266	0.0	33085
p2	CP168469.1	99.978	17928	4	0	26107	44034	168514	150587	0.0	33085
p2	CP168479.1	99.978	17928	4	0	26107	44034	210634	192707	0.0	33085
p2	CP167039.1	99.978	17928	4	0	26107	44034	168581	150654	0.0	33085
p2	CP167047.1	99.978	17928	4	0	26107	44034	62796	44869	0.0	33085
p2	CP167056.1	99.978	17928	4	0	26107	44034	188554	206481	0.0	33085
p2	CP166180.1	99.978	17928	4	0	26107	44034	207136	189209	0.0	33085
p2	CP166175.1	99.978	17928	4	0	26107	44034	169485	151558	0.0	33085
p2	CP157477.1	99.978	17928	4	0	26107	44034	1713661	1731588	0.0	33085
p2	CP157241.1	99.978	17928	4	0	26107	44034	301394	319321	0.0	33085
p2	CP157238.1	99.978	17928	4	0	26107	44034	166212	148285	0.0	33085
p2	CP140511.1	99.978	17928	4	0	26107	44034	266100	284027	0.0	33085
p2	CP117746.1	99.978	17928	4	0	26107	44034	207137	189210	0.0	33085
p2	CP117741.1	99.978	17928	4	0	26107	44034	167173	149246	0.0	33085
p2	CP174034.1	99.978	17927	4	0	26107	44033	49016	66942	0.0	33083
p2	CP173433.1	99.978	17887	4	0	26148	44034	18699	813	0.0	33009
p2	CP168490.1	99.977	17301	4	0	26734	44034	165119	147819	0.0	31927
p2	CP138475.1	99.975	20124	5	0	23911	44034	1	20124	0.0	37135
p2	CP084395.1	99.975	16140	4	0	28607	44746	248614	232475	0.0	29783
p2	CP157479.1	99.975	11795	3	0	32240	44034	56663	44869	0.0	21765
p2	CP173459.1	99.974	15429	4	0	28607	44035	67465	52037	0.0	28470
p2	CP173577.1	99.974	15427	4	0	28607	44033	127818	143244	0.0	28467
p2	CP173440.1	99.974	15427	3	1	28607	44033	91709	76284	0.0	28465
p2	PQ126448.1	99.974	15427	2	1	28607	44033	227557	212133	0.0	28465
p2	CP152187.1	99.974	11540	3	0	24985	36524	71127	82666	0.0	21294
p2	CP152184.1	99.974	11540	3	0	24985	36524	71127	82666	0.0	21294
p2	CP050210.1	99.974	11392	1	2	25040	36430	5632594	5643984	0.0	21019
p2	CP050208.1	99.974	11392	1	2	25040	36430	6108026	6119416	0.0	21019
p2	CP057175.1	99.974	11392	2	1	25040	36430	2174395	2163004	0.0	21019
p2	CP172060.1	99.974	11378	3	0	25147	36524	114849	126226	0.0	20995
p2	CP150005.1	99.973	26025	7	0	18010	44034	72201	46177	0.0	48021
p2	CP167048.1	99.972	17928	5	0	26107	44034	378774	360847	0.0	33080
p2	CP157230.1	99.972	17928	5	0	26107	44034	169293	151366	0.0	33080
p2	CP126295.1	99.972	10827	3	0	25045	35871	794543	783717	0.0	19978
p2	CP156948.1	99.972	10775	3	0	33260	44034	55400	44626	0.0	19882
p2	CP174026.1	99.969	26025	8	0	18010	44034	172773	146749	0.0	48015
p2	CP141546.1	99.969	26025	8	0	18010	44034	24416	50440	0.0	48015
p2	CP137392.1	99.969	26025	8	0	18010	44034	46639	20615	0.0	48015
p2	CP137435.1	99.969	26025	8	0	18010	44034	304926	278902	0.0	48015
p2	CP137352.1	99.968	15662	5	0	18010	33671	333628	349289	0.0	28895
p2	CP173452.1	99.968	15427	5	0	28607	44033	98875	83449	0.0	28461
p2	CP166440.1	99.967	12122	4	0	31913	44034	56928	44807	0.0	22364
p2	KJ187751.1	99.966	17582	2	4	26453	44033	28817	11239	0.0	32431
p2	CP141906.1	99.965	26025	9	0	18010	44034	35447	61471	0.0	48010
p2	CP137372.1	99.965	26026	8	1	18010	44034	263993	237968	0.0	48010
p2	CP137375.1	99.965	26025	9	0	18010	44034	198006	224030	0.0	48010
p2	CP091814.1	99.965	26025	9	0	18010	44034	174550	148526	0.0	48010
p2	CP151643.1	99.965	11485	3	1	25046	36529	1922879	1934363	0.0	21185
p2	CP070232.1	99.965	11485	3	1	25046	36529	1895563	1907047	0.0	21185
p2	CP162190.1	99.965	11395	4	0	25036	36430	2085168	2096562	0.0	21021
p2	CP050213.1	99.965	11395	4	0	25036	36430	5976785	5988179	0.0	21021
p2	ON261191.1	99.964	16763	6	0	26578	43340	172770	156008	0.0	30923
p2	LC492467.1	99.958	16815	3	3	25128	41940	1	16813	0.0	31010
p2	CP123602.1	99.958	14418	5	1	22107	36523	18309	3892	0.0	26591
p2	CP025517.1	99.954	32748	15	0	13461	46208	1	32748	0.0	60392
p2	CP144988.1	99.954	10765	5	0	2947	13711	15217	4453	0.0	19852
p2	PQ126488.1	99.948	15427	2	3	28607	44033	228232	212812	0.0	28439
p2	CP023910.1	99.943	26380	12	3	19875	46253	35268	8891	0.0	48628
p2	CP028178.1	99.939	26380	14	2	19875	46253	13280	39658	0.0	48625
p2	PQ126476.1	99.938	12885	7	1	31149	44033	168370	181253	0.0	23749
p2	CP072809.1	99.938	12885	7	1	31149	44033	225847	212964	0.0	23749
p2	PQ126477.1	99.930	12885	8	1	31149	44033	274409	287292	0.0	23743
p2	CP048802.1	99.923	18196	12	2	28018	46212	36044	54238	0.0	33523
p2	CP047966.1	99.923	12940	9	1	12107	25046	33210	20272	0.0	23839
p2	CP133862.1	99.921	11445	9	0	1	11445	39017	50461	0.0	21086
p2	CP034201.2	99.919	26029	11	9	18010	44034	92440	66418	0.0	47941
p2	CP050169.1	99.912	18192	13	3	28018	46208	79050	97239	0.0	33503
p2	CP104662.1	99.909	25371	20	3	20864	46233	26708	1340	0.0	46721
p2	CP053360.1	99.907	18191	17	0	28018	46208	19467	1277	0.0	33499
p2	CP046647.1	99.907	18191	17	0	28018	46208	19467	1277	0.0	33499
p2	LC613144.1	99.905	20071	19	0	26138	46208	51929	71999	0.0	36959
p2	PQ284029.1	99.904	19772	19	0	26437	46208	20119	39890	0.0	36407
p2	CP021941.1	99.904	19772	19	0	26437	46208	32086	12315	0.0	36407
p2	OQ785271.1	99.904	19772	19	0	26437	46208	26205	6434	0.0	36407
p2	CP014757.1	99.904	19772	19	0	26437	46208	20329	558	0.0	36407
p2	LC521845.1	99.904	19772	19	0	26437	46208	40416	20645	0.0	36407
p2	CP040728.1	99.903	18476	11	6	26437	44907	35482	53955	0.0	34012
p2	AP018741.1	99.901	12134	12	0	1	12134	53444	65577	0.0	22341
p2	CP104680.1	99.900	26100	23	3	20135	46233	27437	1340	0.0	48050
p2	MN891674.1	99.900	11032	11	0	2211	13242	34333	45364	0.0	20312
p2	OZ111481.1	99.900	10968	11	0	1168	12135	11430	463	0.0	20194
p2	AP018834.1	99.899	19773	19	1	26437	46208	40417	20645	0.0	36402
p2	CP171587.1	99.899	19772	20	0	26437	46208	34331	14560	0.0	36402
p2	OZ111522.1	99.899	19772	20	0	26437	46208	40416	20645	0.0	36402
p2	CP125103.1	99.899	19772	20	0	26437	46208	40416	20645	0.0	36402
p2	CP098430.1	99.899	19772	20	0	26437	46208	40416	20645	0.0	36402
p2	CP070893.1	99.899	19772	20	0	26437	46208	1965	21736	0.0	36402
p2	CP072928.1	99.899	19772	20	0	26437	46208	40416	20645	0.0	36402
p2	CP074090.1	99.899	19772	20	0	26437	46208	40416	20645	0.0	36402
p2	CP096267.1	99.898	13710	9	3	2	13711	5526	19230	0.0	25235
p2	CP114981.1	99.898	10836	11	0	2	10837	71888	82723	0.0	19950
p2	CP104372.1	99.897	26100	24	3	20135	46233	27437	1340	0.0	48045
p2	CP081866.1	99.894	19773	19	2	26437	46208	39280	19509	0.0	36396
p2	CP082992.1	99.894	19773	20	1	26437	46208	40417	20645	0.0	36396
p2	AP019199.1	99.892	11068	12	0	1067	12134	29394	40461	0.0	20373
p2	AP019210.1	99.888	10690	12	0	1445	12134	51175	61864	0.0	19675
p2	CP020902.1	99.886	17602	20	0	28607	46208	116945	134546	0.0	32395
p2	OZ111392.1	99.881	10968	13	0	1168	12135	66934	77901	0.0	20183
p2	OZ111552.1	99.881	10968	13	0	1168	12135	66934	77901	0.0	20183
p2	OZ111514.1	99.881	10968	13	0	1168	12135	66934	77901	0.0	20183
p2	OZ111473.1	99.881	10968	13	0	1168	12135	11472	505	0.0	20183
p2	CP122383.1	99.873	19686	20	5	26551	46233	21023	1340	0.0	36210
p2	LC521839.1	99.871	26334	20	14	19875	46208	59134	85453	0.0	48429
p2	CP137381.1	99.871	15465	20	0	30744	46208	1	15465	0.0	28448
p2	AP019216.1	99.865	11135	15	0	1000	12134	16762	27896	0.0	20480
p2	CP137425.1	99.863	15358	21	0	30851	46208	1	15358	0.0	28245
p2	CP137365.1	99.863	15357	21	0	30852	46208	1	15357	0.0	28243
p2	CP067954.1	99.861	10762	14	1	35454	46215	19621	30381	0.0	19789
p2	CP137414.1	99.844	15358	23	1	30852	46208	1	15358	0.0	28227
p2	CP142974.1	99.826	13241	23	0	2	13242	39638	52878	0.0	24325
p2	CP173550.1	99.825	15436	10	15	28607	44033	10209	25636	0.0	28339
p2	AP027468.1	99.815	11341	6	10	25195	36524	244476	255812	0.0	20812
p2	CP117222.1	99.805	10781	18	3	35454	46233	12118	1340	0.0	19789
p2	MN657248.1	99.783	26248	54	3	19987	46233	27447	1202	0.0	48154
p2	CP115131.1	99.779	11323	23	1	813	12135	23038	34358	0.0	20770
p2	CP056841.1	99.779	11323	23	1	813	12135	41505	30185	0.0	20770
p2	CP009115.1	99.738	34363	71	17	11861	46215	2137	36488	0.0	62940
p2	CP128703.1	99.710	18994	48	7	11861	30851	26281	7292	0.0	34764
p2	CP176064.1	99.708	11638	32	1	2	11639	8510	20145	0.0	21302
p2	CP095596.1	99.703	34382	81	19	11861	46233	35709	1340	0.0	62907
p2	CP106904.1	99.680	12829	37	3	12107	24933	69915	82741	0.0	23460
p2	CP106896.1	99.680	12829	37	3	12107	24933	69087	81913	0.0	23460
p2	OQ423469.1	99.668	12034	38	2	24492	36524	77118	65086	0.0	22000
p2	OP242252.1	99.667	12028	38	2	24501	36527	37171	25145	0.0	21989
p2	LR991403.1	99.659	13188	40	5	11861	25046	94927	108111	0.0	24099
p2	CP095680.1	99.651	34390	84	32	11861	46233	35710	1340	0.0	62809
p2	CP063941.1	99.622	12155	40	5	2	12154	41527	29377	0.0	22186
p2	PP376101.1	99.621	13189	44	6	11861	25046	17004	30189	0.0	24074
p2	CP000649.1	99.621	13189	44	6	11861	25046	30903	17718	0.0	24074
p2	CP145175.1	99.613	13189	45	6	11861	25046	17004	30189	0.0	24068
p2	CP034085.1	99.596	12614	49	2	23911	36523	47724	35112	0.0	23010
p2	MG456910.1	99.588	12612	50	2	23913	36523	10429	23039	0.0	23001
p2	MK965545.1	99.580	12616	51	2	23913	36527	13508	894	0.0	23002
p2	CP143976.1	99.580	12613	51	2	23913	36524	30766	18155	0.0	22997
p2	LR882051.1	99.580	12613	51	2	23913	36524	42426	29815	0.0	22997
p2	CP052151.1	99.580	12612	51	2	23913	36523	153681	166291	0.0	22995
p2	CP044008.1	99.580	12612	51	2	23913	36523	59836	47226	0.0	22995
p2	CP040574.1	99.580	12612	51	2	23913	36523	12302	24912	0.0	22995
p2	CP173584.1	99.580	12612	51	2	23913	36523	99389	111999	0.0	22995
p2	CP173313.1	99.580	12612	51	2	23913	36523	37030	49640	0.0	22995
p2	MG773378.1	99.580	12612	51	2	23913	36523	71143	58533	0.0	22995
p2	CP026200.1	99.580	12612	51	2	23913	36523	92371	79761	0.0	22995
p2	MF510423.1	99.580	12612	51	2	23913	36523	263	12873	0.0	22995
p2	LT906492.1	99.580	12612	51	2	23913	36523	64237	76847	0.0	22995
p2	CP110543.1	99.580	12612	51	2	23913	36523	12302	24912	0.0	22995
p2	CP110541.1	99.580	12612	51	2	23913	36523	22292	34902	0.0	22995
p2	CP138467.1	99.580	12612	51	2	23913	36523	33109	45719	0.0	22995
p2	CP021681.1	99.580	12612	51	2	23913	36523	95588	82978	0.0	22995
p2	LT882487.1	99.580	12612	51	2	23913	36523	1241	13851	0.0	22995
p2	CP132612.1	99.580	12612	51	2	23913	36523	17578	30188	0.0	22995
p2	CP120875.1	99.580	12612	51	2	23913	36523	53821	41211	0.0	22995
p2	CP118538.1	99.580	12612	51	2	23913	36523	12302	24912	0.0	22995
p2	CP116920.1	99.580	12612	51	2	23913	36523	30898	18288	0.0	22995
p2	KM023153.1	99.580	12612	51	2	23913	36523	71141	58531	0.0	22995
p2	CP084503.1	99.580	12612	51	2	23913	36523	111770	124380	0.0	22995
p2	OM105940.1	99.580	12612	51	2	23913	36523	23647	36257	0.0	22995
p2	MT158480.1	99.580	12612	51	2	23913	36523	10255	22865	0.0	22995
p2	MW077912.1	99.580	12612	51	2	23913	36523	45156	57766	0.0	22995
p2	AP023232.2	99.580	12612	51	2	23913	36523	70794	58184	0.0	22995
p2	AP023221.2	99.580	12612	51	2	23913	36523	100025	112635	0.0	22995
p2	LR999867.1	99.580	12612	51	2	23913	36523	50840	38230	0.0	22995
p2	LR999865.1	99.580	12612	51	2	23913	36523	50850	38240	0.0	22995
p2	AP022554.1	99.580	12612	51	2	23913	36523	50596	63206	0.0	22995
p2	AP023198.1	99.577	12532	51	2	23994	36524	160114	172644	0.0	22847
p2	AP023191.1	99.577	12532	51	2	23994	36524	160114	172644	0.0	22847
p2	CP127502.1	99.574	18997	63	16	11861	30849	196401	215387	0.0	34616
p2	MN539017.1	99.572	12613	52	2	23913	36524	149930	162541	0.0	22991
p2	LC511658.1	99.572	12613	52	2	23913	36524	195617	183006	0.0	22991
p2	CP033347.2	99.572	12613	52	2	23913	36524	212110	224721	0.0	22991
p2	CP152204.1	99.572	12613	52	2	23913	36524	64120	76731	0.0	22991
p2	CP143972.1	99.572	12613	52	2	23913	36524	43216	55827	0.0	22991
p2	CP138712.1	99.572	12613	52	2	23913	36524	134608	147219	0.0	22991
p2	AP028805.1	99.572	12613	52	2	23913	36524	154891	167502	0.0	22991
p2	AP026949.1	99.572	12613	52	2	23913	36524	145519	158130	0.0	22991
p2	CP095166.1	99.572	12613	52	2	23913	36524	154046	166657	0.0	22991
p2	CP093915.1	99.572	12613	52	2	23913	36524	106463	93852	0.0	22991
p2	OM317740.1	99.572	12613	52	2	23913	36524	110654	123265	0.0	22991
p2	OL598601.1	99.572	12613	52	2	23913	36524	46242	58853	0.0	22991
p2	OL598600.1	99.572	12613	52	2	23913	36524	95544	108155	0.0	22991
p2	CP087110.1	99.572	12613	52	2	23913	36524	4704293	4716904	0.0	22991
p2	CP085697.1	99.572	12613	52	2	23913	36524	128407	141018	0.0	22991
p2	CP079936.1	99.572	12613	52	2	23913	36524	151382	163993	0.0	22991
p2	CP070297.2	99.572	12613	52	2	23913	36524	137140	124529	0.0	22991
p2	CP039440.1	99.572	12613	52	2	23913	36524	231130	218519	0.0	22991
p2	CP039438.1	99.572	12613	52	2	23913	36524	250338	237727	0.0	22991
p2	CP039436.1	99.572	12613	52	2	23913	36524	1585595	1598206	0.0	22991
p2	CP117017.1	99.572	12612	52	2	23913	36523	45156	57766	0.0	22990
p2	CP042974.1	99.572	12612	51	3	23913	36523	69726	57117	0.0	22988
p2	CP042900.1	99.572	12612	51	3	23913	36523	116872	104263	0.0	22988
p2	CP042902.1	99.572	12612	51	3	23913	36523	23155	35764	0.0	22988
p2	CP116911.1	99.572	12612	51	3	23913	36523	48944	36335	0.0	22988
p2	CP116914.1	99.572	12612	51	3	23913	36523	48944	36335	0.0	22988
p2	CP116930.1	99.572	12612	51	3	23913	36523	83534	70925	0.0	22988
p2	CP117009.1	99.572	12612	51	3	23913	36523	24824	37433	0.0	22988
p2	CP152223.1	99.569	12520	52	2	23913	36431	12519	1	0.0	22820
p2	CP116107.1	99.569	12300	51	2	24226	36524	152513	164811	0.0	22419
p2	CP063015.1	99.569	12053	46	6	11861	23910	17004	29053	0.0	21965
p2	MN539018.1	99.564	12613	53	2	23913	36524	17021	4410	0.0	22986
p2	CP048776.1	99.564	12613	53	2	23913	36524	198913	211524	0.0	22986
p2	CP159233.1	99.564	12613	53	2	23913	36524	110836	98225	0.0	22986
p2	CP084217.1	99.564	12613	53	2	23913	36524	247497	234886	0.0	22986
p2	CP148376.1	99.564	12612	52	3	23913	36523	52097	39488	0.0	22982
p2	AP024786.1	99.559	10894	46	2	11684	22576	61724	50832	0.0	19850
p2	CP059930.1	99.556	12614	52	4	23913	36523	26538	13926	0.0	22980
p2	CP045038.1	99.556	12613	52	4	23913	36524	4338296	4350905	0.0	22978
p2	CP117719.1	99.556	12613	52	3	23913	36524	25841	13232	0.0	22978
p2	OM317741.1	99.556	12613	52	4	23913	36524	239049	251658	0.0	22978
p2	AP023435.1	99.556	12612	52	4	23913	36523	23572	10964	0.0	22977
p2	CP161339.1	99.551	11792	51	2	23913	35703	11791	1	0.0	21481
p2	OQ821011.1	99.543	10719	43	6	11861	22576	22156	11441	0.0	19518
p2	CP067791.1	99.543	10715	45	4	11861	22573	16072	26784	0.0	19512
p2	LT216438.1	99.533	10716	44	6	11861	22573	74548	85260	0.0	19507
p2	FR997880.1	99.533	10716	44	6	11861	22573	17004	27716	0.0	19507
p2	OZ185745.1	99.524	10718	47	4	11861	22576	33361	22646	0.0	19507
p2	CP022693.2	99.524	10716	45	6	11861	22573	17004	27716	0.0	19501
p2	CP043971.1	99.524	10716	45	6	11861	22573	21429	32141	0.0	19501
p2	OZ185718.1	99.524	10716	45	6	11861	22573	17004	27716	0.0	19501
p2	CP030342.1	99.524	10716	45	6	11861	22573	50198	60910	0.0	19501
p2	CP029102.1	99.524	10716	45	6	11861	22573	43517	54229	0.0	19501
p2	CP027158.1	99.524	10716	45	6	11861	22573	19109	29821	0.0	19501
p2	CP165945.1	99.524	10716	45	6	11861	22573	17004	27716	0.0	19501
p2	CP165939.1	99.524	10716	45	6	11861	22573	17004	27716	0.0	19501
p2	CP165840.1	99.524	10716	45	6	11861	22573	17004	27716	0.0	19501
p2	CP165859.1	99.524	10716	45	6	11861	22573	17004	27716	0.0	19501
p2	CP025010.1	99.524	10716	45	6	11861	22573	17054	27766	0.0	19501
p2	CP023928.1	99.524	10716	45	6	11861	22573	72111	82823	0.0	19501
p2	CP142900.1	99.524	10716	45	6	11861	22573	17004	27716	0.0	19501
p2	CP142911.1	99.524	10716	45	6	11861	22573	216680	227392	0.0	19501
p2	CP015395.1	99.524	10716	45	6	11861	22573	18342	29054	0.0	19501
p2	CP139795.1	99.524	10716	45	6	11861	22573	12405	23117	0.0	19501
p2	OQ821050.1	99.524	10716	45	6	11861	22573	17004	27716	0.0	19501
p2	OQ096263.1	99.524	10716	45	6	11861	22573	17004	27716	0.0	19501
p2	OR126577.1	99.524	10716	45	6	11861	22573	17004	27716	0.0	19501
p2	ON002623.2	99.524	10716	45	6	11861	22573	17004	27716	0.0	19501
p2	OP378662.1	99.524	10716	45	6	11861	22573	17004	27716	0.0	19501
p2	CP110959.1	99.524	10716	45	6	11861	22573	17004	27716	0.0	19501
p2	CP110953.1	99.524	10716	45	6	11861	22573	17004	27716	0.0	19501
p2	CP098358.1	99.524	10716	45	6	11861	22573	17004	27716	0.0	19501
p2	OW969867.1	99.524	10716	45	6	11861	22573	17004	27716	0.0	19501
p2	OW967612.1	99.524	10716	45	6	11861	22573	17004	27716	0.0	19501
p2	OW967603.1	99.524	10716	45	6	11861	22573	17004	27716	0.0	19501
p2	OW967582.1	99.524	10716	45	6	11861	22573	17004	27716	0.0	19501
p2	OW967553.1	99.524	10716	45	6	11861	22573	17004	27716	0.0	19501
p2	OW967394.1	99.524	10716	45	6	11861	22573	17004	27716	0.0	19501
p2	OW967369.1	99.524	10716	45	6	11861	22573	17004	27716	0.0	19501
p2	OW967252.1	99.524	10716	45	6	11861	22573	17004	27716	0.0	19501
p2	OW967233.1	99.524	10716	45	6	11861	22573	17004	27716	0.0	19501
p2	OW967191.1	99.524	10716	45	6	11861	22573	17004	27716	0.0	19501
p2	OW967169.1	99.524	10716	45	6	11861	22573	17004	27716	0.0	19501
p2	OW848955.1	99.524	10716	45	6	11861	22573	17004	27716	0.0	19501
p2	OW848930.1	99.524	10716	45	6	11861	22573	17004	27716	0.0	19501
p2	OW848919.1	99.524	10716	45	6	11861	22573	17004	27716	0.0	19501
p2	OW848860.1	99.524	10716	45	6	11861	22573	17004	27716	0.0	19501
p2	OW849036.1	99.524	10716	45	6	11861	22573	17004	27716	0.0	19501
p2	OM489431.1	99.524	10716	45	6	11861	22573	17004	27716	0.0	19501
p2	OV408205.1	99.524	10716	45	6	11861	22573	21429	32141	0.0	19501
p2	CP092767.1	99.524	10716	45	6	11861	22573	17004	27716	0.0	19501
p2	CP092761.1	99.524	10716	45	6	11861	22573	17004	27716	0.0	19501
p2	CP067969.1	99.524	10715	47	4	11861	22573	6461	17173	0.0	19501
p2	CP067884.1	99.524	10716	45	6	11861	22573	17004	27716	0.0	19501
p2	CP067723.1	99.524	10716	45	6	11861	22573	17004	27716	0.0	19501
p2	CP067669.1	99.524	10716	45	6	11861	22573	17004	27716	0.0	19501
p2	CP067614.1	99.524	10716	45	6	11861	22573	17004	27716	0.0	19501
p2	CP067553.1	99.524	10716	45	6	11861	22573	17004	27716	0.0	19501
p2	CP067476.1	99.524	10716	45	6	11861	22573	17004	27716	0.0	19501
p2	CP067461.1	99.524	10716	45	6	11861	22573	17004	27716	0.0	19501
p2	CP067451.1	99.524	10716	45	6	11861	22573	17004	27716	0.0	19501
p2	CP083008.1	99.524	10716	45	6	11861	22573	109779	120491	0.0	19501
p2	KJ146689.1	99.524	10716	45	6	11861	22573	34682	45394	0.0	19501
p2	CP080699.1	99.524	10716	45	6	11861	22573	26178	36890	0.0	19501
p2	CP080741.1	99.524	10716	45	6	11861	22573	26178	36890	0.0	19501
p2	CP080654.1	99.524	10716	45	6	11861	22573	17004	27716	0.0	19501
p2	MW650891.1	99.524	10716	45	6	11861	22573	109134	119846	0.0	19501
p2	MT809694.2	99.524	10716	45	6	11861	22573	17004	27716	0.0	19501
p2	MT809700.1	99.524	10716	45	6	11861	22573	17018	27730	0.0	19501
p2	CP070560.1	99.524	10716	45	6	11861	22573	60744	71456	0.0	19501
p2	JN233705.2	99.524	10716	45	6	11861	22573	101907	112619	0.0	19501
p2	MT560078.1	99.524	10716	45	6	11861	22573	17781	28493	0.0	19501
p2	CP061387.1	99.524	10716	45	6	11861	22573	17004	27716	0.0	19501
p2	CP024461.1	99.520	11447	53	2	23913	35358	37235	25790	0.0	20833
p2	CP132667.1	99.520	11447	53	2	23913	35358	59027	70472	0.0	20833
p2	CP050075.1	99.515	10719	46	6	11861	22576	22156	11441	0.0	19501
p2	OZ066663.1	99.515	10719	46	6	11861	22576	100629	89914	0.0	19501
p2	CP027056.1	99.515	10719	46	6	11861	22576	31860	21145	0.0	19501
p2	CP153375.1	99.515	10719	46	6	11861	22576	43805	33090	0.0	19501
p2	CP151861.1	99.515	10719	46	6	11861	22576	239769	229054	0.0	19501
p2	KY798507.1	99.515	10719	46	6	11861	22576	37072	26357	0.0	19501
p2	CP019774.1	99.515	10719	46	6	11861	22576	94612	83897	0.0	19501
p2	OQ821012.1	99.515	10719	46	6	11861	22576	33447	22732	0.0	19501
p2	HG969999.1	99.515	10719	46	6	11861	22576	30031	19316	0.0	19501
p2	HG969995.1	99.515	10719	46	6	11861	22576	37072	26357	0.0	19501
p2	CP109704.1	99.515	10719	46	6	11861	22576	93225	82510	0.0	19501
p2	CP011991.1	99.515	10719	46	6	11861	22576	102142	91427	0.0	19501
p2	CP011986.1	99.515	10719	46	6	11861	22576	33261	22546	0.0	19501
p2	CP115931.1	99.515	10719	46	6	11861	22576	33258	22543	0.0	19501
p2	KJ721790.1	99.515	10719	46	6	11861	22576	33260	22545	0.0	19501
p2	ON081622.1	99.515	10719	46	6	11861	22576	33261	22546	0.0	19501
p2	ON081620.1	99.515	10719	46	6	11861	22576	33261	22546	0.0	19501
p2	OW967278.1	99.515	10719	46	6	11861	22576	170255	159540	0.0	19501
p2	OW848843.1	99.515	10719	46	6	11861	22576	170255	159540	0.0	19501
p2	CP008833.1	99.515	10719	46	6	11861	22576	37072	26357	0.0	19501
p2	CP007730.1	99.515	10719	46	6	11861	22576	37072	26357	0.0	19501
p2	KJ146687.1	99.515	10719	46	6	11861	22576	33261	22546	0.0	19501
p2	KF874499.1	99.515	10719	46	6	11861	22576	37072	26357	0.0	19501
p2	KF874498.1	99.515	10719	46	6	11861	22576	37072	26357	0.0	19501
p2	KF874496.1	99.515	10719	46	6	11861	22576	37072	26357	0.0	19501
p2	CP080690.1	99.515	10719	46	6	11861	22576	82914	72199	0.0	19501
p2	MT809699.1	99.515	10719	46	6	11861	22576	82909	72194	0.0	19501
p2	GU595196.1	99.515	10719	46	6	11861	22576	37072	26357	0.0	19501
p2	KY798506.1	99.515	10717	49	3	11861	22576	34500	23786	0.0	19499
p2	CP050168.1	99.515	10716	46	6	11861	22573	17004	27716	0.0	19496
p2	OZ185711.1	99.515	10716	46	6	11861	22573	233081	243793	0.0	19496
p2	CP168113.1	99.515	10716	46	6	11861	22573	36508	47220	0.0	19496
p2	CP162034.1	99.515	10716	46	6	11861	22573	17004	27716	0.0	19496
p2	KY271403.1	99.515	10717	45	7	11861	22573	104968	115681	0.0	19496
p2	OQ821115.1	99.515	10716	46	6	11861	22573	17004	27716	0.0	19496
p2	OQ821111.1	99.515	10716	46	6	11861	22573	17004	27716	0.0	19496
p2	OQ821101.1	99.515	10716	46	6	11861	22573	17004	27716	0.0	19496
p2	CP136407.1	99.515	10716	46	6	11861	22573	13226	23938	0.0	19496
p2	CP126063.1	99.515	10716	46	6	11861	22573	71612	82324	0.0	19496
p2	CP100313.1	99.515	10716	46	6	11861	22573	17004	27716	0.0	19496
p2	CP100309.1	99.515	10716	46	6	11861	22573	17004	27716	0.0	19496
p2	OW968002.1	99.515	10716	46	6	11861	22573	17004	27716	0.0	19496
p2	OW848923.1	99.515	10716	46	6	11861	22573	17004	27716	0.0	19496
p2	OW848916.1	99.515	10716	46	6	11861	22573	17004	27716	0.0	19496
p2	OW849018.1	99.515	10716	46	6	11861	22573	17004	27716	0.0	19496
p2	OM489426.1	99.515	10716	46	6	11861	22573	17004	27716	0.0	19496
p2	OM489425.1	99.515	10716	46	6	11861	22573	17004	27716	0.0	19496
p2	CP095782.1	99.515	10716	46	6	11861	22573	17004	27716	0.0	19496
p2	CP067893.1	99.515	10716	46	6	11861	22573	18692	29404	0.0	19496
p2	CP067874.1	99.515	10716	46	6	11861	22573	17004	27716	0.0	19496
p2	CP067868.1	99.515	10716	46	6	11861	22573	17004	27716	0.0	19496
p2	CP067833.1	99.515	10716	46	6	11861	22573	17004	27716	0.0	19496
p2	CP067819.1	99.515	10716	46	6	11861	22573	17004	27716	0.0	19496
p2	CP067787.1	99.515	10716	46	6	11861	22573	17004	27716	0.0	19496
p2	CP067783.1	99.515	10716	46	6	11861	22573	17004	27716	0.0	19496
p2	CP067738.1	99.515	10716	46	6	11861	22573	18692	29404	0.0	19496
p2	PQ284035.1	99.506	10719	47	6	11861	22576	33332	22617	0.0	19496
p2	CP168102.1	99.506	10719	47	6	11861	22576	86935	76220	0.0	19496
p2	CP168107.1	99.506	10719	47	6	11861	22576	145627	134912	0.0	19496
p2	HG969997.1	99.506	10719	47	6	11861	22576	36406	25691	0.0	19496
p2	CP023555.1	99.493	14582	67	7	11942	26520	65370	50793	0.0	26511
p2	MG764554.1	99.489	12134	60	2	2	12134	6350	18482	0.0	22063
p2	CP153361.1	99.487	11505	49	9	652	12152	9726	21224	0.0	20910
p2	CP138227.1	99.313	31746	168	41	14483	46212	48051	16340	0.0	57370
p2	CP137401.1	99.311	29186	195	6	7342	36523	32142	2959	0.0	52778
p2	CP172125.1	99.284	11455	72	10	23913	35358	102729	91276	0.0	20690
p2	CP173585.1	99.276	31752	175	45	14483	46215	25521	57236	0.0	57310
p2	CP014124.1	99.193	12138	86	11	2	12134	23106	10976	0.0	21861
p2	CP020500.1	99.168	12986	106	2	9589	22573	19475	32459	0.0	23381
p2	CP094904.1	99.168	12986	106	2	9589	22573	111813	124797	0.0	23381
p2	CP010575.1	99.161	12989	107	2	9589	22576	56876	43889	0.0	23381
p2	CP095471.1	99.161	12989	107	2	9589	22576	24428	11441	0.0	23381
p2	CP094895.1	99.161	12989	107	2	9589	22576	24427	11440	0.0	23381
p2	CP094890.1	99.161	12989	107	2	9589	22576	24428	11441	0.0	23381
p2	CP067700.1	99.161	12989	107	2	9589	22576	43828	30841	0.0	23381
p2	CP008798.1	99.161	12989	107	2	9589	22576	57502	44515	0.0	23381
p2	CP068621.1	99.161	12989	107	2	9589	22576	24428	11441	0.0	23381
p2	CP068617.1	99.161	12989	107	2	9589	22576	24428	11441	0.0	23381
p2	AP024793.1	99.153	12989	108	2	9589	22576	63708	50721	0.0	23376
p2	AP024790.1	99.153	12989	108	2	9589	22576	64225	51238	0.0	23376
p2	AP024779.1	99.153	12989	108	2	9589	22576	64226	51239	0.0	23376
p2	AP024776.1	99.153	12989	108	2	9589	22576	64228	51241	0.0	23376
p2	AP024764.1	99.153	12989	108	2	9589	22576	63449	50462	0.0	23376
p2	AP024751.1	99.153	12989	108	2	9589	22576	64226	51239	0.0	23376
p2	AP024770.1	99.153	12989	107	3	9589	22576	64266	51280	0.0	23374
p2	AP024773.1	99.145	12989	107	4	9589	22576	64226	51241	0.0	23368
p2	AP024754.1	99.130	12989	108	5	9589	22573	64234	51247	0.0	23355
p2	AP024796.1	99.092	12994	106	7	9589	22573	59183	72173	0.0	23331
p2	AP024782.1	99.084	12994	109	7	9589	22576	64226	51237	0.0	23327
p2	AP024757.1	99.084	12993	108	8	9589	22572	64245	51255	0.0	23324
p2	AP024767.1	99.076	12993	108	9	9589	22571	64229	51239	0.0	23318
p2	CP153766.1	99.056	22997	212	5	7270	30263	65191	42197	0.0	41260
p2	MN657243.1	99.056	22983	212	5	7270	30249	91781	68801	0.0	41234
p2	CP097405.1	99.052	22997	213	5	7270	30263	42723	19729	0.0	41255
p2	CP067705.1	99.052	22997	213	5	7270	30263	74678	51684	0.0	41255
p2	MN657241.1	99.052	22986	213	5	7267	30249	84241	107224	0.0	41234
p2	CP166691.1	99.039	22995	213	8	7270	30263	31354	8367	0.0	41233
p2	CP067655.1	99.034	13978	131	4	8601	22576	28835	14860	0.0	25062
p2	AP024761.1	99.023	12995	111	12	9589	22572	64203	51214	0.0	23279
p2	CP067925.1	99.013	13978	134	4	8601	22576	28729	14754	0.0	25045
p2	CP173451.1	98.997	21343	209	5	7267	28606	44306	65646	0.0	38223
p2	CP044204.1	98.872	17639	188	7	7412	25046	40447	22816	0.0	31460
p2	CP139950.1	98.797	17782	208	6	7267	25044	120789	138568	0.0	31647
p2	CP033628.1	98.596	15310	210	5	7270	22576	37853	22546	0.0	27076
p2	CP018989.1	98.596	15310	210	5	7267	22573	66743	82050	0.0	27076
p2	CP098424.1	98.596	15310	210	5	7270	22576	37852	22545	0.0	27076
p2	LT009689.1	98.596	15310	210	5	7270	22576	89166	73859	0.0	27076
p2	HG969996.1	98.596	15310	210	5	7267	22573	39845	55152	0.0	27076
p2	CP110778.1	98.596	15310	210	5	7270	22576	37853	22546	0.0	27076
p2	CP083001.1	98.596	15310	210	5	7267	22573	14308	29615	0.0	27076
p2	CP070599.1	98.596	15310	210	5	7267	22573	68370	83677	0.0	27076
p2	CP070525.1	98.596	15310	210	5	7270	22576	69644	54337	0.0	27076
p2	JX283456.1	98.596	15310	210	5	7270	22576	90963	75656	0.0	27076
p2	CP067838.1	98.589	15310	211	5	7270	22576	119076	103769	0.0	27071
p2	CP067814.1	98.589	15310	211	5	7270	22576	168185	152878	0.0	27071
p2	CP067856.1	98.563	15310	215	5	7270	22576	28404	13097	0.0	27048
p2	CP067748.1	98.563	15310	215	5	7270	22576	28298	12991	0.0	27048
p2	CP110970.1	98.544	14633	208	5	7270	21899	41452	26822	0.0	25837
p2	CP041086.1	98.484	14120	209	5	7267	21383	29571	43688	0.0	24884
p2	CP086450.1	98.484	14117	209	5	7270	21383	26517	12403	0.0	24879
p2	CP086442.1	98.484	14117	209	5	7270	21383	26517	12403	0.0	24879
p2	CP086426.1	98.484	14117	209	5	7270	21383	26517	12403	0.0	24879
p2	CP086419.1	98.484	14117	209	5	7270	21383	26517	12403	0.0	24879
p2	CP086434.1	98.470	14117	208	6	7270	21383	26512	12401	0.0	24866
p2	CP015347.1	98.408	13440	208	6	7270	20706	18777	5341	0.0	23629
p2	CP032176.1	98.283	12175	202	7	7267	19437	46644	58815	0.0	21318
p2	CP133867.1	98.236	12132	209	5	7267	19395	87189	99318	0.0	21213
p2	CP070565.1	98.166	11613	208	5	7267	18876	40243	51853	0.0	20260
