# Supplementary material for: NDM-1 plasmid clustering reflects clonal transmission of Klebsiella pneumoniae ST147 in four hospitals in Berlin, Germany
Source: Antimicrob Resist Infect Control. 2025 Oct 2;14:114. doi: 10.1186/s13756-025-01639-x (PMC12492617; doi:10.1186/s13756-025-01639-x)
Supplement: Supplementary file 8 — Supplementary Material 8 [file 13756_2025_1639_MOESM8_ESM.txt]

Linux commands used for the study "Deciphering transmission patterns of NDM-1 producing Klebsiella pneumoniae: Spread of different NDM-1 carrying plasmids across four different hospital sites in Berlin, Germany"

>rasusa
	$ rasusa reads --coverage 100 --genome size 5.4mb LR.fastq

>Flye
	$ flye --nano-raw /directory/LR/rawdata/* --out-dir output_directory/

> polypolish & pypolca
	$ bwa index LR_assembly.fasta
	$ bwa mem -t 16 -a LR_assembly.fasta SH_R1.fastq.gz > alignments_1.sam
	$ bwa mem -t 16 -a LR_assembly.fasta SH_R2.fastq.gz > alignments_2.sam
	$ polypolish filter --in1 alignments_1.sam --in2 alignments_2.sam --out1 filtered_1.sam --out2 filtered_2.sam
	$ polypolish polish LR_assembly.fasta filtered_1.sam filtered_2.sam > LR_polished_polypolish.fasta
	$ rm *.amb *.ann *.bwt *.pac *.sa *.sam

	$ pypolca run -a LR_polished_polypolish.fasta -1 SH_R1.fastq.gz -2 SH_R2.fastq.gz
	
>Unicycler
	$ unicycler -1 /directory/SR/Read1.fastq.gz -2 /directory/SR/Read2.fastq.gz -l /directory/LR/rawdata/fastq.gz -o output_directory/
	
>MOB-suite
	$ mob_recon --infile assembly.fasta --outdir output_directory/

>TaDReP
	$ tadrep -v -o /directory setup
	$ tadrep -v extract --type plasmid --files assemblies
	$ tadrep -v -o /directory characterize --inc-types inc-types/inc-types.fasta
	$ tadrep -v cluster --max-sequence-length-difference 1800
	$ tadrep -v -o /directory detect --genome /PATH/SR-Fasta-Assemblies/*.fasta

>Kleborate
	$ kleborate -a /directory/Fasta-Dateien/*.fasta -o kleborate_results_v3 -p kpsc


>NCBI BLAST search: blastn Analyse NDM1 reference plasmids

	$ blastn -query /directory/Input_file.fna -db nt -out /directory/output/nt_NCBI_results.csv -evalue 1e-5 -outfmt 7 -num_threads 4


>phylogenetischer Baum 
$ for f in Fasta-Dateien_n57/*.fasta; do sample=$(basename "$f" .fasta); echo -e "${sample}\t${f}"; done > samples.txt
$ snippy-multi samples.txt --ref Fasta-Dateien_n57/M00 --cpu 16 > run.snippy.sh
$ sh run.snippy.sh
$ FastTree -gtr -nt core.full.aln > tree.nwk
